# Supplementary material for: 9-(3,4-Dimeth­oxy­phen­yl)-3,3,6,6-tetra­methyl-4,5,6,9-tetra­hydro-3H-xanthene-1,8(2H,7H)-dione
Source: Acta Crystallogr Sect E Struct Rep Online. 2011 Jun 18;67(Pt 7):o1719–20. doi: 10.1107/S1600536811023014 (PMC3152024; doi:10.1107/S1600536811023014)
Supplement: Supplementary file 1 [file e-67-o1719-sup1.cif]

##############################################################################
#                                                                            #
# This CIF contains the data in a paper accepted for publication in          #
# Acta Crystallographica Section E. It conforms to the requirements of       #
# Notes for Authors for Acta Crystallographica Section E, and has been       #
# peer reviewed under the auspices of the IUCr Commission on Journals.       #
#                                                                            #
# Full details of the Crystallographic Information File format               #
# are given in the paper "The Crystallographic Information File (CIF):       #
# a New Standard Archive File for Crystallography" by S. R. Hall, F. H.      #
# Allen and I. D. Brown [Acta Cryst. (1991), A47, 655-685].                  #
#                                                                            #
# The current version of the core CIF dictionary is obtainable from          #
# ftp://ftp.iucr.org/pub/cif_core.dic.                                       #
#                                                                            #
# Software is freely available for graphical display of the structure(s)     #
# in this CIF. For information consult the CIF software page                 #
# http://www.iucr.org/resources/cif/software.                                #
#                                                                            #
# This file may be used for bona fide research purposes within the           #
# scientific community so long as proper attribution is given to the journal # 
# article from which it was obtained.                                        #
#                                                                            #
##############################################################################
data_global
_audit_creation_method     'form.cif (version 2.0)'
_journal_data_validation_number     ?
_journal_date_recd_electronic     2011-05-20
_journal_date_accepted     2011-06-14
_journal_name_full     'Acta Crystallographica, Section E'
_journal_year     2011
_journal_volume     67
_journal_issue      7
_journal_page_first     o1719
_journal_page_last     o1720
_journal_paper_category     QO
_journal_coeditor_code     HB5885
_publ_contact_author_name     'Prof. Fun, Hoong-Kun'
_publ_contact_author_address
;
      X-ray Crystallography Unit
      School of Physics
      Universiti Sains Malaysia
      11800 USM, Penang
      MALAYSIA
;
_publ_contact_author_email     'hkfun@usm.my'
_publ_contact_author_fax     '6 04 6579150'
_publ_contact_author_phone     '6 04 6533652'
_publ_section_title
;\
9-(3,4-Dimethoxyphenyl)-3,3,6,6-tetramethyl-4,5,6,9-tetrahydro-3<i>H</i>-\
xanthene-1,8(2<i>H</i>,7<i>H</i>)-dione
;
loop_
    _publ_author_name
    _publ_author_footnote
    _publ_author_address
    'Sayed Hasan Mehdi' ?
;
      School of Industrial Technology
      Universiti Sains Malaysia
      11800 USM, Penang
      Malaysia
;
    'Othman Sulaiman' ?
;
      School of Industrial Technology
      Universiti Sains Malaysia
      11800 USM, Penang
      Malaysia
;
    'Raza Murad Ghalib' ?
;
      School of Industrial Technology
      Universiti Sains Malaysia
      11800 USM, Penang
      Malaysia
;
    'Chin Sing Yeap'
;
      Thomson Reuters ResearcherID: A-5523-2009.
;
;
      X-ray Crystallography Unit
      School of Physics
      Universiti Sains Malaysia
      11800 USM, Penang
      Malaysia
;
    'Hoong-Kun Fun'
;
      Thomson Reuters ResearcherID: A-3561-2009.
;
;     X-ray Crystallography Unit
      School of Physics
      Universiti Sains Malaysia
      11800 USM, Penang
      Malaysia
;
data_I
_audit_creation_method     SHELXL-97
_chemical_name_systematic
;
9-(3,4-Dimethoxyphenyl)-3,3,6,6-tetramethyl-4,5,6,9-tetrahydro-
3<i>H</i>-xanthene-1,8(2<i>H</i>,7<i>H</i>)-dione
;
_chemical_name_common     ?
_chemical_formula_moiety     'C25 H30 O5'
_chemical_formula_sum     'C25 H30 O5'
_chemical_formula_iupac     'C25 H30 O5'
_chemical_formula_weight     410.49
_chemical_melting_point     ?
_symmetry_cell_setting     triclinic
_symmetry_space_group_name_H-M     'P -1'
_symmetry_space_group_name_Hall     '-P 1'
loop_
    _symmetry_equiv_pos_as_xyz
    'x, y, z'
    '-x, -y, -z'
_cell_length_a     9.4895(7)
_cell_length_b     10.2283(7)
_cell_length_c     23.3218(16)
_cell_angle_alpha     85.872(4)
_cell_angle_beta     86.537(4)
_cell_angle_gamma     74.425(3)
_cell_volume     2172.9(3)
_cell_formula_units_Z     4
_cell_measurement_reflns_used     9984
_cell_measurement_theta_min     2.20
_cell_measurement_theta_max     29.98
_cell_measurement_temperature     100
_exptl_crystal_description     'block'
_exptl_crystal_colour     'yellow'
_exptl_crystal_size_max     0.42
_exptl_crystal_size_mid     0.39
_exptl_crystal_size_min     0.20
_exptl_crystal_density_diffrn     1.255
_exptl_crystal_density_meas     ?
_exptl_crystal_density_method     'not measured'
_exptl_crystal_F_000     880
_exptl_absorpt_coefficient_mu     0.086
_exptl_absorpt_correction_type     multi-scan
_exptl_absorpt_process_details     '(<i>SADABS</i>; Bruker, 2009)'
_exptl_absorpt_correction_T_min     0.965
_exptl_absorpt_correction_T_max     0.983
_exptl_special_details
;
The crystal was placed in the cold stream of an Oxford Cryosystems Cobra
open-flow nitrogen cryostat (Cosier & Glazer, 1986) operating at 100.0 (1) K.
;
_diffrn_ambient_temperature     100
_diffrn_radiation_type     MoK\a
_diffrn_radiation_wavelength     0.71073
_diffrn_radiation_source     'fine-focus sealed tube'
_diffrn_radiation_monochromator     graphite
_diffrn_measurement_device_type     'Bruker SMART APEXII CCD'
_diffrn_measurement_method     '\f and \w'
_diffrn_detector_area_resol_mean     ?
_diffrn_reflns_number     44431
_diffrn_reflns_av_R_equivalents     0.0398
_diffrn_reflns_av_sigmaI/netI     0.0439
_diffrn_reflns_theta_min     0.88
_diffrn_reflns_theta_max     29.00
_diffrn_reflns_theta_full     29.00
_diffrn_measured_fraction_theta_max     0.996
_diffrn_measured_fraction_theta_full     0.996
_diffrn_reflns_limit_h_min     -12
_diffrn_reflns_limit_h_max     12
_diffrn_reflns_limit_k_min     -13
_diffrn_reflns_limit_k_max     13
_diffrn_reflns_limit_l_min     -31
_diffrn_reflns_limit_l_max     31
_diffrn_standards_number     0
_diffrn_standards_interval_count     .
_diffrn_standards_interval_time     .
_diffrn_standards_decay_%     ?
_refine_special_details
;
Refinement of <i>F</i>^2^ against ALL reflections. The weighted <i>R</i>-factor
<i>wR</i> and goodness of fit <i>S</i> are based on <i>F</i>^2^, conventional
<i>R</i>-factors <i>R</i> are based on <i>F</i>, with <i>F</i> set to zero for
negative <i>F</i>^2^. The threshold expression of <i>F</i>^2^ >
\s(<i>F</i>^2^) is used only for calculating <i>R</i>-factors(gt) <i>etc</i>.
and is not relevant to the choice of reflections for refinement.
<i>R</i>-factors based on <i>F</i>^2^ are statistically about twice as large
as those based on <i>F</i>, and <i>R</i>- factors based on ALL data will be
even larger.
;
_reflns_number_total     11497
_reflns_number_gt     8871
_reflns_threshold_expression     I>2\s(I)
_refine_ls_structure_factor_coef     Fsqd
_refine_ls_matrix_type     full
_refine_ls_R_factor_all     0.0743
_refine_ls_R_factor_gt     0.0535
_refine_ls_wR_factor_gt     0.1172
_refine_ls_wR_factor_ref     0.1273
_refine_ls_goodness_of_fit_ref     1.014
_refine_ls_restrained_S_all     1.014
_refine_ls_number_reflns     11497
_refine_ls_number_parameters     553
_refine_ls_number_restraints     0
_refine_ls_hydrogen_treatment     constr
_refine_ls_weighting_scheme     calc
_refine_ls_weighting_details
         'calc w=1/[\s^2^(Fo^2^)+(0.0552P)^2^+1.1161P] where P=(Fo^2^+2Fc^2^)/3'
_atom_sites_solution_hydrogens     geom
_atom_sites_solution_primary     direct
_atom_sites_solution_secondary     difmap
_refine_ls_shift/su_max     0.001
_refine_ls_shift/su_mean     0.000
_refine_diff_density_max     0.420
_refine_diff_density_min     -0.279
_refine_ls_extinction_method     none
_refine_ls_extinction_coef     ?
loop_
    _atom_type_symbol
    _atom_type_description
    _atom_type_scat_dispersion_real
    _atom_type_scat_dispersion_imag
    _atom_type_scat_source
    'C' 'C' 0.0033 0.0016
                         'International Tables Vol C Tables 4.2.6.8 and 6.1.1.4'
    'H' 'H' 0.0000 0.0000
                         'International Tables Vol C Tables 4.2.6.8 and 6.1.1.4'
    'O' 'O' 0.0106 0.0060
                         'International Tables Vol C Tables 4.2.6.8 and 6.1.1.4'
_computing_data_collection     'APEX2 (Bruker, 2009)'
_computing_cell_refinement     'SAINT (Bruker, 2009)'
_computing_data_reduction     'SAINT (Bruker, 2009)'
_computing_structure_solution     'SHELXTL (Sheldrick, 2008)'
_computing_structure_refinement     'SHELXTL (Sheldrick, 2008)'
_computing_molecular_graphics     'SHELXTL (Sheldrick, 2008)'
_computing_publication_material
                             'SHELXTL (Sheldrick, 2008) and PLATON (Spek, 2009)'
loop_
    _atom_site_type_symbol
    _atom_site_label
    _atom_site_fract_x
    _atom_site_fract_y
    _atom_site_fract_z
    _atom_site_U_iso_or_equiv
    _atom_site_adp_type
    _atom_site_calc_flag
    _atom_site_refinement_flags
    _atom_site_occupancy
    _atom_site_symmetry_multiplicity
    _atom_site_disorder_assembly
    _atom_site_disorder_group
    O O1A 0.51121(11) 0.01893(10) 0.13242(4) 0.0167(2) Uani d . 1 1 . .
    O O2A 0.30935(12) 0.27866(12) -0.03360(5) 0.0222(2) Uani d . 1 1 . .
    O O3A -0.00427(11) 0.10581(11) 0.13190(5) 0.0194(2) Uani d . 1 1 . .
    O O4A 0.03071(11) 0.72025(10) 0.14408(5) 0.0170(2) Uani d . 1 1 . .
    O O5A 0.26685(12) 0.56744(11) 0.18780(5) 0.0212(2) Uani d . 1 1 . .
    C C1A 0.39692(15) 0.15892(14) 0.05242(6) 0.0130(3) Uani d . 1 1 . .
    C C2A 0.41570(16) 0.22544(14) -0.00480(6) 0.0146(3) Uani d . 1 1 . .
    C C3A 0.56930(16) 0.22129(15) -0.02765(6) 0.0163(3) Uani d . 1 1 . .
    H H3AA 0.5662 0.3059 -0.0516 0.020 Uiso calc R 1 1 . .
    H H3AB 0.6034 0.1442 -0.0529 0.020 Uiso calc R 1 1 . .
    C C4A 0.68098(16) 0.20643(15) 0.01876(6) 0.0156(3) Uani d . 1 1 . .
    C C5A 0.67052(16) 0.08554(15) 0.06052(6) 0.0153(3) Uani d . 1 1 . .
    H H5AA 0.7132 -0.0002 0.0412 0.018 Uiso calc R 1 1 . .
    H H5AB 0.7289 0.0847 0.0944 0.018 Uiso calc R 1 1 . .
    C C6A 0.51680(16) 0.09159(14) 0.08028(6) 0.0137(3) Uani d . 1 1 . .
    C C7A 0.37572(16) 0.00791(14) 0.15400(6) 0.0147(3) Uani d . 1 1 . .
    C C8A 0.38861(16) -0.08773(15) 0.20637(6) 0.0176(3) Uani d . 1 1 . .
    H H8AA 0.4737 -0.0831 0.2280 0.021 Uiso calc R 1 1 . .
    H H8AB 0.4064 -0.1818 0.1943 0.021 Uiso calc R 1 1 . .
    C C9A 0.24950(16) -0.05339(15) 0.24603(6) 0.0167(3) Uani d . 1 1 . .
    C C10A 0.11824(17) -0.04029(15) 0.20912(6) 0.0173(3) Uani d . 1 1 . .
    H H10A 0.1195 -0.1320 0.1977 0.021 Uiso calc R 1 1 . .
    H H10B 0.0276 -0.0067 0.2330 0.021 Uiso calc R 1 1 . .
    C C11A 0.11168(16) 0.05299(14) 0.15528(6) 0.0150(3) Uani d . 1 1 . .
    C C12A 0.25000(16) 0.07503(14) 0.12990(6) 0.0133(3) Uani d . 1 1 . .
    C C13A 0.24385(15) 0.17523(14) 0.07831(6) 0.0129(3) Uani d . 1 1 . .
    H H13A 0.1811 0.1549 0.0490 0.015 Uiso calc R 1 1 . .
    C C14A 0.18013(15) 0.32153(14) 0.09553(6) 0.0132(3) Uani d . 1 1 . .
    C C15A 0.25380(16) 0.37360(14) 0.13478(6) 0.0151(3) Uani d . 1 1 . .
    H H15A 0.3402 0.3170 0.1511 0.018 Uiso calc R 1 1 . .
    C C16A 0.20193(16) 0.50682(15) 0.15011(6) 0.0150(3) Uani d . 1 1 . .
    C C17A 0.07316(15) 0.59013(14) 0.12625(6) 0.0140(3) Uani d . 1 1 . .
    C C18A -0.00021(16) 0.53859(14) 0.08766(6) 0.0151(3) Uani d . 1 1 . .
    H H18A -0.0873 0.5945 0.0716 0.018 Uiso calc R 1 1 . .
    C C19A 0.05405(15) 0.40429(14) 0.07237(6) 0.0143(3) Uani d . 1 1 . .
    H H19A 0.0037 0.3694 0.0457 0.017 Uiso calc R 1 1 . .
    C C20A -0.09712(16) 0.80929(15) 0.11921(7) 0.0169(3) Uani d . 1 1 . .
    H H20A -0.1143 0.9000 0.1337 0.025 Uiso calc R 1 1 . .
    H H20B -0.1820 0.7738 0.1296 0.025 Uiso calc R 1 1 . .
    H H20C -0.0825 0.8150 0.0772 0.025 Uiso calc R 1 1 . .
    C C21A 0.4031(2) 0.48823(19) 0.20905(9) 0.0326(4) Uani d . 1 1 . .
    H H21A 0.4398 0.5414 0.2351 0.049 Uiso calc R 1 1 . .
    H H21B 0.4740 0.4631 0.1767 0.049 Uiso calc R 1 1 . .
    H H21C 0.3891 0.4057 0.2300 0.049 Uiso calc R 1 1 . .
    C C22A 0.65038(18) 0.33737(16) 0.05122(7) 0.0223(3) Uani d . 1 1 . .
    H H22A 0.6608 0.4127 0.0244 0.033 Uiso calc R 1 1 . .
    H H22B 0.7203 0.3249 0.0817 0.033 Uiso calc R 1 1 . .
    H H22C 0.5505 0.3580 0.0683 0.033 Uiso calc R 1 1 . .
    C C23A 0.83548(17) 0.17712(16) -0.00895(7) 0.0203(3) Uani d . 1 1 . .
    H H23A 0.8439 0.2542 -0.0352 0.031 Uiso calc R 1 1 . .
    H H23B 0.8548 0.0949 -0.0305 0.031 Uiso calc R 1 1 . .
    H H23C 0.9068 0.1634 0.0211 0.031 Uiso calc R 1 1 . .
    C C24A 0.23732(19) 0.07937(17) 0.27513(7) 0.0244(3) Uani d . 1 1 . .
    H H24A 0.1489 0.1000 0.3004 0.037 Uiso calc R 1 1 . .
    H H24B 0.2317 0.1537 0.2457 0.037 Uiso calc R 1 1 . .
    H H24C 0.3236 0.0692 0.2979 0.037 Uiso calc R 1 1 . .
    C C25A 0.25761(18) -0.16875(17) 0.29255(7) 0.0235(3) Uani d . 1 1 . .
    H H25A 0.1710 -0.1456 0.3188 0.035 Uiso calc R 1 1 . .
    H H25B 0.3460 -0.1813 0.3142 0.035 Uiso calc R 1 1 . .
    H H25C 0.2610 -0.2531 0.2744 0.035 Uiso calc R 1 1 . .
    O O1B -0.06753(11) 0.41491(11) 0.63022(4) 0.0175(2) Uani d . 1 1 . .
    O O2B 0.17623(12) 0.22238(12) 0.46132(5) 0.0258(3) Uani d . 1 1 . .
    O O3B 0.43753(12) 0.39314(12) 0.61832(5) 0.0246(3) Uani d . 1 1 . .
    O O4B 0.48890(11) -0.23710(10) 0.66652(5) 0.0195(2) Uani d . 1 1 . .
    O O5B 0.23066(11) -0.09300(11) 0.71319(4) 0.0182(2) Uani d . 1 1 . .
    C C1B 0.06703(16) 0.30810(15) 0.54858(6) 0.0156(3) Uani d . 1 1 . .
    C C2B 0.06302(17) 0.26311(15) 0.49034(6) 0.0177(3) Uani d . 1 1 . .
    C C3B -0.08492(17) 0.27615(16) 0.46638(6) 0.0195(3) Uani d . 1 1 . .
    H H3BA -0.0750 0.2027 0.4398 0.023 Uiso calc R 1 1 . .
    H H3BB -0.1144 0.3638 0.4436 0.023 Uiso calc R 1 1 . .
    C C4B -0.20776(16) 0.26930(15) 0.51161(6) 0.0167(3) Uani d . 1 1 . .
    C C5B -0.20940(16) 0.37152(15) 0.55704(6) 0.0173(3) Uani d . 1 1 . .
    H H5BA -0.2512 0.4648 0.5405 0.021 Uiso calc R 1 1 . .
    H H5BB -0.2736 0.3555 0.5904 0.021 Uiso calc R 1 1 . .
    C C6B -0.06074(16) 0.36086(15) 0.57727(6) 0.0157(3) Uani d . 1 1 . .
    C C7B 0.05787(16) 0.44058(15) 0.64789(6) 0.0160(3) Uani d . 1 1 . .
    C C8B 0.02695(17) 0.52491(16) 0.69919(7) 0.0187(3) Uani d . 1 1 . .
    H H8BA -0.0426 0.4924 0.7262 0.022 Uiso calc R 1 1 . .
    H H8BB -0.0201 0.6205 0.6867 0.022 Uiso calc R 1 1 . .
    C C9B 0.16583(17) 0.51902(15) 0.73048(6) 0.0180(3) Uani d . 1 1 . .
    C C10B 0.28224(17) 0.54196(16) 0.68493(7) 0.0195(3) Uani d . 1 1 . .
    H H10C 0.2476 0.6339 0.6659 0.023 Uiso calc R 1 1 . .
    H H10D 0.3736 0.5379 0.7042 0.023 Uiso calc R 1 1 . .
    C C11B 0.31460(16) 0.43762(16) 0.63990(7) 0.0185(3) Uani d . 1 1 . .
    C C12B 0.18952(16) 0.39419(14) 0.62110(6) 0.0158(3) Uani d . 1 1 . .
    C C13B 0.21341(16) 0.29660(15) 0.57359(6) 0.0156(3) Uani d . 1 1 . .
    H H13B 0.2789 0.3248 0.5427 0.019 Uiso calc R 1 1 . .
    C C14B 0.28762(16) 0.15174(15) 0.59614(6) 0.0153(3) Uani d . 1 1 . .
    C C15B 0.22690(16) 0.09184(15) 0.64401(6) 0.0165(3) Uani d . 1 1 . .
    H H15B 0.1366 0.1405 0.6613 0.020 Uiso calc R 1 1 . .
    C C16B 0.29577(16) -0.03643(15) 0.66644(6) 0.0154(3) Uani d . 1 1 . .
    C C17B 0.42943(16) -0.11082(15) 0.64140(6) 0.0150(3) Uani d . 1 1 . .
    C C18B 0.49040(16) -0.05217(15) 0.59372(6) 0.0163(3) Uani d . 1 1 . .
    H H18B 0.5805 -0.1007 0.5763 0.020 Uiso calc R 1 1 . .
    C C19B 0.41944(16) 0.07738(15) 0.57161(6) 0.0164(3) Uani d . 1 1 . .
    H H19B 0.4621 0.1159 0.5390 0.020 Uiso calc R 1 1 . .
    C C20B 0.61663(17) -0.31935(16) 0.63789(7) 0.0215(3) Uani d . 1 1 . .
    H H20D 0.6444 -0.4098 0.6577 0.032 Uiso calc R 1 1 . .
    H H20E 0.6974 -0.2766 0.6385 0.032 Uiso calc R 1 1 . .
    H H20F 0.5954 -0.3278 0.5979 0.032 Uiso calc R 1 1 . .
    C C21B 0.29838(18) -0.08858(17) 0.76608(7) 0.0221(3) Uani d . 1 1 . .
    H H21D 0.2459 -0.1256 0.7979 0.033 Uiso calc R 1 1 . .
    H H21E 0.2950 0.0058 0.7727 0.033 Uiso calc R 1 1 . .
    H H21F 0.4006 -0.1429 0.7638 0.033 Uiso calc R 1 1 . .
    C C22B -0.18128(19) 0.12487(16) 0.53976(7) 0.0226(3) Uani d . 1 1 . .
    H H22D -0.1820 0.0612 0.5104 0.034 Uiso calc R 1 1 . .
    H H22E -0.2588 0.1223 0.5692 0.034 Uiso calc R 1 1 . .
    H H22F -0.0861 0.0989 0.5576 0.034 Uiso calc R 1 1 . .
    C C23B -0.35524(18) 0.30927(17) 0.48314(7) 0.0227(3) Uani d . 1 1 . .
    H H23D -0.3562 0.2436 0.4547 0.034 Uiso calc R 1 1 . .
    H H23E -0.3704 0.4002 0.4640 0.034 Uiso calc R 1 1 . .
    H H23G -0.4338 0.3098 0.5125 0.034 Uiso calc R 1 1 . .
    C C24B 0.22219(19) 0.37987(17) 0.76248(7) 0.0246(4) Uani d . 1 1 . .
    H H24D 0.1452 0.3623 0.7895 0.037 Uiso calc R 1 1 . .
    H H24G 0.3083 0.3795 0.7838 0.037 Uiso calc R 1 1 . .
    H H24E 0.2491 0.3089 0.7347 0.037 Uiso calc R 1 1 . .
    C C25B 0.13179(19) 0.63007(17) 0.77360(7) 0.0226(3) Uani d . 1 1 . .
    H H25D 0.0522 0.6180 0.8005 0.034 Uiso calc R 1 1 . .
    H H25E 0.1020 0.7194 0.7530 0.034 Uiso calc R 1 1 . .
    H H25F 0.2193 0.6241 0.7950 0.034 Uiso calc R 1 1 . .
loop_
    _atom_site_aniso_label
    _atom_site_aniso_U_11
    _atom_site_aniso_U_22
    _atom_site_aniso_U_33
    _atom_site_aniso_U_12
    _atom_site_aniso_U_13
    _atom_site_aniso_U_23
    O1A 0.0117(5) 0.0192(5) 0.0173(5) -0.0019(4) -0.0001(4) 0.0038(4)
    O2A 0.0161(5) 0.0282(6) 0.0198(5) -0.0020(4) -0.0034(4) 0.0031(5)
    O3A 0.0142(5) 0.0211(5) 0.0228(5) -0.0046(4) -0.0010(4) -0.0011(4)
    O4A 0.0151(5) 0.0109(5) 0.0230(5) 0.0012(4) -0.0043(4) -0.0027(4)
    O5A 0.0169(5) 0.0177(5) 0.0284(6) 0.0006(4) -0.0105(5) -0.0084(5)
    C1A 0.0122(7) 0.0116(6) 0.0153(7) -0.0027(5) 0.0003(5) -0.0035(5)
    C2A 0.0158(7) 0.0120(6) 0.0157(7) -0.0026(5) -0.0010(6) -0.0036(5)
    C3A 0.0155(7) 0.0180(7) 0.0140(7) -0.0027(5) 0.0004(5) 0.0003(6)
    C4A 0.0137(7) 0.0157(7) 0.0168(7) -0.0035(5) 0.0008(5) -0.0004(5)
    C5A 0.0125(7) 0.0148(7) 0.0166(7) -0.0005(5) -0.0002(5) -0.0002(5)
    C6A 0.0147(7) 0.0117(6) 0.0145(6) -0.0029(5) 0.0002(5) -0.0016(5)
    C7A 0.0140(7) 0.0136(7) 0.0166(7) -0.0036(5) 0.0015(5) -0.0026(5)
    C8A 0.0159(7) 0.0159(7) 0.0186(7) -0.0013(5) -0.0004(6) 0.0021(6)
    C9A 0.0178(7) 0.0170(7) 0.0150(7) -0.0047(6) 0.0019(6) -0.0015(6)
    C10A 0.0183(7) 0.0172(7) 0.0176(7) -0.0072(6) 0.0021(6) -0.0021(6)
    C11A 0.0156(7) 0.0138(7) 0.0164(7) -0.0042(5) -0.0002(6) -0.0051(5)
    C12A 0.0144(7) 0.0107(6) 0.0148(6) -0.0028(5) 0.0005(5) -0.0031(5)
    C13A 0.0111(6) 0.0119(6) 0.0148(6) -0.0011(5) -0.0009(5) -0.0019(5)
    C14A 0.0117(7) 0.0132(6) 0.0140(6) -0.0023(5) 0.0014(5) -0.0005(5)
    C15A 0.0118(7) 0.0146(7) 0.0173(7) -0.0005(5) -0.0022(5) -0.0005(5)
    C16A 0.0134(7) 0.0155(7) 0.0159(7) -0.0031(5) -0.0015(5) -0.0022(5)
    C17A 0.0125(7) 0.0121(6) 0.0162(7) -0.0017(5) 0.0009(5) 0.0000(5)
    C18A 0.0121(7) 0.0139(7) 0.0174(7) -0.0003(5) -0.0015(5) 0.0007(5)
    C19A 0.0123(7) 0.0155(7) 0.0153(7) -0.0036(5) -0.0014(5) -0.0023(5)
    C20A 0.0130(7) 0.0129(7) 0.0219(7) 0.0016(5) -0.0030(6) -0.0001(6)
    C21A 0.0249(9) 0.0268(9) 0.0440(11) 0.0035(7) -0.0212(8) -0.0127(8)
    C22A 0.0210(8) 0.0189(8) 0.0279(8) -0.0064(6) 0.0011(7) -0.0056(6)
    C23A 0.0152(7) 0.0239(8) 0.0215(8) -0.0056(6) 0.0026(6) 0.0004(6)
    C24A 0.0281(9) 0.0249(8) 0.0209(8) -0.0067(7) -0.0017(7) -0.0075(6)
    C25A 0.0228(8) 0.0261(8) 0.0203(8) -0.0062(6) 0.0020(6) 0.0033(6)
    O1B 0.0123(5) 0.0217(5) 0.0192(5) -0.0047(4) 0.0028(4) -0.0084(4)
    O2B 0.0199(6) 0.0333(7) 0.0213(6) -0.0025(5) 0.0077(5) -0.0068(5)
    O3B 0.0141(5) 0.0300(6) 0.0296(6) -0.0065(5) 0.0039(5) -0.0022(5)
    O4B 0.0171(5) 0.0149(5) 0.0229(5) 0.0007(4) 0.0059(4) -0.0018(4)
    O5B 0.0169(5) 0.0196(5) 0.0184(5) -0.0065(4) 0.0052(4) -0.0013(4)
    C1B 0.0147(7) 0.0142(7) 0.0171(7) -0.0026(5) 0.0014(6) -0.0010(5)
    C2B 0.0197(7) 0.0156(7) 0.0163(7) -0.0032(6) 0.0036(6) -0.0003(6)
    C3B 0.0215(8) 0.0205(7) 0.0152(7) -0.0035(6) 0.0005(6) -0.0016(6)
    C4B 0.0169(7) 0.0176(7) 0.0161(7) -0.0050(6) 0.0010(6) -0.0039(6)
    C5B 0.0141(7) 0.0180(7) 0.0190(7) -0.0027(5) 0.0015(6) -0.0046(6)
    C6B 0.0158(7) 0.0160(7) 0.0154(7) -0.0042(5) 0.0003(6) -0.0024(5)
    C7B 0.0139(7) 0.0152(7) 0.0192(7) -0.0042(5) 0.0004(6) -0.0016(6)
    C8B 0.0164(7) 0.0185(7) 0.0213(7) -0.0043(6) 0.0018(6) -0.0058(6)
    C9B 0.0183(7) 0.0189(7) 0.0174(7) -0.0062(6) 0.0015(6) -0.0019(6)
    C10B 0.0177(7) 0.0223(8) 0.0212(7) -0.0103(6) -0.0015(6) 0.0003(6)
    C11B 0.0157(7) 0.0199(7) 0.0195(7) -0.0054(6) 0.0000(6) 0.0044(6)
    C12B 0.0157(7) 0.0138(7) 0.0169(7) -0.0027(5) 0.0004(6) 0.0005(5)
    C13B 0.0113(7) 0.0169(7) 0.0176(7) -0.0028(5) 0.0043(5) -0.0011(6)
    C14B 0.0122(7) 0.0164(7) 0.0177(7) -0.0037(5) 0.0007(5) -0.0041(6)
    C15B 0.0113(7) 0.0184(7) 0.0191(7) -0.0030(5) 0.0047(6) -0.0047(6)
    C16B 0.0134(7) 0.0179(7) 0.0161(7) -0.0066(5) 0.0034(5) -0.0034(6)
    C17B 0.0117(7) 0.0162(7) 0.0178(7) -0.0040(5) -0.0005(5) -0.0047(6)
    C18B 0.0116(7) 0.0194(7) 0.0174(7) -0.0028(5) 0.0037(5) -0.0068(6)
    C19B 0.0143(7) 0.0191(7) 0.0156(7) -0.0046(6) 0.0035(6) -0.0030(6)
    C20B 0.0174(8) 0.0180(7) 0.0254(8) 0.0016(6) 0.0036(6) -0.0052(6)
    C21B 0.0216(8) 0.0251(8) 0.0196(7) -0.0067(6) 0.0037(6) -0.0024(6)
    C22B 0.0246(8) 0.0186(8) 0.0256(8) -0.0075(6) -0.0003(7) -0.0016(6)
    C23B 0.0199(8) 0.0283(9) 0.0210(8) -0.0070(6) -0.0019(6) -0.0054(7)
    C24B 0.0256(9) 0.0243(8) 0.0211(8) -0.0036(7) 0.0016(7) 0.0028(6)
    C25B 0.0243(8) 0.0249(8) 0.0211(8) -0.0100(7) -0.0022(6) -0.0045(6)
_geom_special_details
;
All e.s.d.'s (except the e.s.d. in the dihedral angle between two l.s. planes)
are estimated using the full covariance matrix. The cell e.s.d.'s are taken
into account individually in the estimation of e.s.d.'s in distances, angles
and torsion angles; correlations between e.s.d.'s in cell parameters are only
used when they are defined by crystal symmetry. An approximate (isotropic)
treatment of cell e.s.d.'s is used for estimating e.s.d.'s involving l.s.
planes.
;
loop_
    _geom_bond_atom_site_label_1
    _geom_bond_atom_site_label_2
    _geom_bond_site_symmetry_2
    _geom_bond_distance
    _geom_bond_publ_flag
    O1A C7A . 1.3822(17) ?
    O1A C6A . 1.3847(16) ?
    O2A C2A . 1.2248(18) ?
    O3A C11A . 1.2291(18) ?
    O4A C17A . 1.3704(17) ?
    O4A C20A . 1.4329(17) ?
    O5A C16A . 1.3733(18) ?
    O5A C21A . 1.4247(19) ?
    C1A C6A . 1.340(2) ?
    C1A C2A . 1.4768(19) ?
    C1A C13A . 1.5102(19) ?
    C2A C3A . 1.512(2) ?
    C3A C4A . 1.532(2) ?
    C3A H3AA . 0.9900 ?
    C3A H3AB . 0.9900 ?
    C4A C23A . 1.528(2) ?
    C4A C22A . 1.537(2) ?
    C4A C5A . 1.5390(19) ?
    C5A C6A . 1.489(2) ?
    C5A H5AA . 0.9900 ?
    C5A H5AB . 0.9900 ?
    C7A C12A . 1.340(2) ?
    C7A C8A . 1.4983(19) ?
    C8A C9A . 1.540(2) ?
    C8A H8AA . 0.9900 ?
    C8A H8AB . 0.9900 ?
    C9A C10A . 1.528(2) ?
    C9A C25A . 1.534(2) ?
    C9A C24A . 1.535(2) ?
    C10A C11A . 1.515(2) ?
    C10A H10A . 0.9900 ?
    C10A H10B . 0.9900 ?
    C11A C12A . 1.4730(19) ?
    C12A C13A . 1.5167(19) ?
    C13A C14A . 1.5289(19) ?
    C13A H13A . 1.0000 ?
    C14A C19A . 1.3813(19) ?
    C14A C15A . 1.399(2) ?
    C15A C16A . 1.384(2) ?
    C15A H15A . 0.9500 ?
    C16A C17A . 1.408(2) ?
    C17A C18A . 1.383(2) ?
    C18A C19A . 1.396(2) ?
    C18A H18A . 0.9500 ?
    C19A H19A . 0.9500 ?
    C20A H20A . 0.9800 ?
    C20A H20B . 0.9800 ?
    C20A H20C . 0.9800 ?
    C21A H21A . 0.9800 ?
    C21A H21B . 0.9800 ?
    C21A H21C . 0.9800 ?
    C22A H22A . 0.9800 ?
    C22A H22B . 0.9800 ?
    C22A H22C . 0.9800 ?
    C23A H23A . 0.9800 ?
    C23A H23B . 0.9800 ?
    C23A H23C . 0.9800 ?
    C24A H24A . 0.9800 ?
    C24A H24B . 0.9800 ?
    C24A H24C . 0.9800 ?
    C25A H25A . 0.9800 ?
    C25A H25B . 0.9800 ?
    C25A H25C . 0.9800 ?
    O1B C7B . 1.3774(18) ?
    O1B C6B . 1.3800(18) ?
    O2B C2B . 1.2240(18) ?
    O3B C11B . 1.2240(18) ?
    O4B C17B . 1.3673(17) ?
    O4B C20B . 1.4346(17) ?
    O5B C16B . 1.3875(16) ?
    O5B C21B . 1.434(2) ?
    C1B C6B . 1.346(2) ?
    C1B C2B . 1.471(2) ?
    C1B C13B . 1.511(2) ?
    C2B C3B . 1.512(2) ?
    C3B C4B . 1.537(2) ?
    C3B H3BA . 0.9900 ?
    C3B H3BB . 0.9900 ?
    C4B C23B . 1.527(2) ?
    C4B C22B . 1.535(2) ?
    C4B C5B . 1.538(2) ?
    C5B C6B . 1.488(2) ?
    C5B H5BA . 0.9900 ?
    C5B H5BB . 0.9900 ?
    C7B C12B . 1.344(2) ?
    C7B C8B . 1.494(2) ?
    C8B C9B . 1.530(2) ?
    C8B H8BA . 0.9900 ?
    C8B H8BB . 0.9900 ?
    C9B C25B . 1.528(2) ?
    C9B C24B . 1.535(2) ?
    C9B C10B . 1.538(2) ?
    C10B C11B . 1.511(2) ?
    C10B H10C . 0.9900 ?
    C10B H10D . 0.9900 ?
    C11B C12B . 1.474(2) ?
    C12B C13B . 1.511(2) ?
    C13B C14B . 1.530(2) ?
    C13B H13B . 1.0000 ?
    C14B C19B . 1.391(2) ?
    C14B C15B . 1.4026(19) ?
    C15B C16B . 1.380(2) ?
    C15B H15B . 0.9500 ?
    C16B C17B . 1.4090(19) ?
    C17B C18B . 1.394(2) ?
    C18B C19B . 1.393(2) ?
    C18B H18B . 0.9500 ?
    C19B H19B . 0.9500 ?
    C20B H20D . 0.9800 ?
    C20B H20E . 0.9800 ?
    C20B H20F . 0.9800 ?
    C21B H21D . 0.9800 ?
    C21B H21E . 0.9800 ?
    C21B H21F . 0.9800 ?
    C22B H22D . 0.9800 ?
    C22B H22E . 0.9800 ?
    C22B H22F . 0.9800 ?
    C23B H23D . 0.9800 ?
    C23B H23E . 0.9800 ?
    C23B H23G . 0.9800 ?
    C24B H24D . 0.9800 ?
    C24B H24G . 0.9800 ?
    C24B H24E . 0.9800 ?
    C25B H25D . 0.9800 ?
    C25B H25E . 0.9800 ?
    C25B H25F . 0.9800 ?
loop_
    _geom_angle_atom_site_label_1
    _geom_angle_atom_site_label_2
    _geom_angle_atom_site_label_3
    _geom_angle_site_symmetry_1
    _geom_angle_site_symmetry_3
    _geom_angle
    _geom_angle_publ_flag
    C7A O1A C6A . . 117.69(11) ?
    C17A O4A C20A . . 116.72(12) ?
    C16A O5A C21A . . 116.35(12) ?
    C6A C1A C2A . . 118.52(12) ?
    C6A C1A C13A . . 122.70(12) ?
    C2A C1A C13A . . 118.71(12) ?
    O2A C2A C1A . . 120.48(13) ?
    O2A C2A C3A . . 121.12(13) ?
    C1A C2A C3A . . 118.36(12) ?
    C2A C3A C4A . . 114.67(12) ?
    C2A C3A H3AA . . 108.6 ?
    C4A C3A H3AA . . 108.6 ?
    C2A C3A H3AB . . 108.6 ?
    C4A C3A H3AB . . 108.6 ?
    H3AA C3A H3AB . . 107.6 ?
    C23A C4A C3A . . 109.81(12) ?
    C23A C4A C22A . . 109.05(13) ?
    C3A C4A C22A . . 110.56(12) ?
    C23A C4A C5A . . 108.77(12) ?
    C3A C4A C5A . . 108.24(12) ?
    C22A C4A C5A . . 110.40(12) ?
    C6A C5A C4A . . 112.43(12) ?
    C6A C5A H5AA . . 109.1 ?
    C4A C5A H5AA . . 109.1 ?
    C6A C5A H5AB . . 109.1 ?
    C4A C5A H5AB . . 109.1 ?
    H5AA C5A H5AB . . 107.9 ?
    C1A C6A O1A . . 123.02(12) ?
    C1A C6A C5A . . 125.53(12) ?
    O1A C6A C5A . . 111.45(12) ?
    C12A C7A O1A . . 123.02(12) ?
    C12A C7A C8A . . 125.29(13) ?
    O1A C7A C8A . . 111.68(12) ?
    C7A C8A C9A . . 111.83(12) ?
    C7A C8A H8AA . . 109.3 ?
    C9A C8A H8AA . . 109.3 ?
    C7A C8A H8AB . . 109.3 ?
    C9A C8A H8AB . . 109.3 ?
    H8AA C8A H8AB . . 107.9 ?
    C10A C9A C25A . . 109.77(13) ?
    C10A C9A C24A . . 110.97(13) ?
    C25A C9A C24A . . 108.99(13) ?
    C10A C9A C8A . . 107.73(12) ?
    C25A C9A C8A . . 109.27(12) ?
    C24A C9A C8A . . 110.09(13) ?
    C11A C10A C9A . . 115.36(12) ?
    C11A C10A H10A . . 108.4 ?
    C9A C10A H10A . . 108.4 ?
    C11A C10A H10B . . 108.4 ?
    C9A C10A H10B . . 108.4 ?
    H10A C10A H10B . . 107.5 ?
    O3A C11A C12A . . 120.24(13) ?
    O3A C11A C10A . . 121.64(13) ?
    C12A C11A C10A . . 118.08(13) ?
    C7A C12A C11A . . 118.74(12) ?
    C7A C12A C13A . . 122.70(13) ?
    C11A C12A C13A . . 118.55(12) ?
    C1A C13A C12A . . 108.84(11) ?
    C1A C13A C14A . . 109.54(11) ?
    C12A C13A C14A . . 111.20(11) ?
    C1A C13A H13A . . 109.1 ?
    C12A C13A H13A . . 109.1 ?
    C14A C13A H13A . . 109.1 ?
    C19A C14A C15A . . 119.31(13) ?
    C19A C14A C13A . . 121.78(13) ?
    C15A C14A C13A . . 118.89(12) ?
    C16A C15A C14A . . 120.59(13) ?
    C16A C15A H15A . . 119.7 ?
    C14A C15A H15A . . 119.7 ?
    O5A C16A C15A . . 124.95(13) ?
    O5A C16A C17A . . 115.49(13) ?
    C15A C16A C17A . . 119.56(14) ?
    O4A C17A C18A . . 124.90(13) ?
    O4A C17A C16A . . 115.18(13) ?
    C18A C17A C16A . . 119.91(13) ?
    C17A C18A C19A . . 119.82(13) ?
    C17A C18A H18A . . 120.1 ?
    C19A C18A H18A . . 120.1 ?
    C14A C19A C18A . . 120.80(14) ?
    C14A C19A H19A . . 119.6 ?
    C18A C19A H19A . . 119.6 ?
    O4A C20A H20A . . 109.5 ?
    O4A C20A H20B . . 109.5 ?
    H20A C20A H20B . . 109.5 ?
    O4A C20A H20C . . 109.5 ?
    H20A C20A H20C . . 109.5 ?
    H20B C20A H20C . . 109.5 ?
    O5A C21A H21A . . 109.5 ?
    O5A C21A H21B . . 109.5 ?
    H21A C21A H21B . . 109.5 ?
    O5A C21A H21C . . 109.5 ?
    H21A C21A H21C . . 109.5 ?
    H21B C21A H21C . . 109.5 ?
    C4A C22A H22A . . 109.5 ?
    C4A C22A H22B . . 109.5 ?
    H22A C22A H22B . . 109.5 ?
    C4A C22A H22C . . 109.5 ?
    H22A C22A H22C . . 109.5 ?
    H22B C22A H22C . . 109.5 ?
    C4A C23A H23A . . 109.5 ?
    C4A C23A H23B . . 109.5 ?
    H23A C23A H23B . . 109.5 ?
    C4A C23A H23C . . 109.5 ?
    H23A C23A H23C . . 109.5 ?
    H23B C23A H23C . . 109.5 ?
    C9A C24A H24A . . 109.5 ?
    C9A C24A H24B . . 109.5 ?
    H24A C24A H24B . . 109.5 ?
    C9A C24A H24C . . 109.5 ?
    H24A C24A H24C . . 109.5 ?
    H24B C24A H24C . . 109.5 ?
    C9A C25A H25A . . 109.5 ?
    C9A C25A H25B . . 109.5 ?
    H25A C25A H25B . . 109.5 ?
    C9A C25A H25C . . 109.5 ?
    H25A C25A H25C . . 109.5 ?
    H25B C25A H25C . . 109.5 ?
    C7B O1B C6B . . 117.46(11) ?
    C17B O4B C20B . . 116.61(11) ?
    C16B O5B C21B . . 112.54(11) ?
    C6B C1B C2B . . 118.46(14) ?
    C6B C1B C13B . . 122.33(14) ?
    C2B C1B C13B . . 119.20(12) ?
    O2B C2B C1B . . 120.67(14) ?
    O2B C2B C3B . . 121.21(14) ?
    C1B C2B C3B . . 118.04(13) ?
    C2B C3B C4B . . 115.09(12) ?
    C2B C3B H3BA . . 108.5 ?
    C4B C3B H3BA . . 108.5 ?
    C2B C3B H3BB . . 108.5 ?
    C4B C3B H3BB . . 108.5 ?
    H3BA C3B H3BB . . 107.5 ?
    C23B C4B C22B . . 109.54(13) ?
    C23B C4B C3B . . 109.74(12) ?
    C22B C4B C3B . . 110.21(12) ?
    C23B C4B C5B . . 108.79(12) ?
    C22B C4B C5B . . 110.42(12) ?
    C3B C4B C5B . . 108.10(12) ?
    C6B C5B C4B . . 112.54(12) ?
    C6B C5B H5BA . . 109.1 ?
    C4B C5B H5BA . . 109.1 ?
    C6B C5B H5BB . . 109.1 ?
    C4B C5B H5BB . . 109.1 ?
    H5BA C5B H5BB . . 107.8 ?
    C1B C6B O1B . . 122.38(14) ?
    C1B C6B C5B . . 126.03(14) ?
    O1B C6B C5B . . 111.58(12) ?
    C12B C7B O1B . . 122.74(14) ?
    C12B C7B C8B . . 125.82(14) ?
    O1B C7B C8B . . 111.44(12) ?
    C7B C8B C9B . . 112.29(12) ?
    C7B C8B H8BA . . 109.1 ?
    C9B C8B H8BA . . 109.1 ?
    C7B C8B H8BB . . 109.1 ?
    C9B C8B H8BB . . 109.1 ?
    H8BA C8B H8BB . . 107.9 ?
    C25B C9B C8B . . 109.18(13) ?
    C25B C9B C24B . . 109.33(13) ?
    C8B C9B C24B . . 110.65(13) ?
    C25B C9B C10B . . 110.53(13) ?
    C8B C9B C10B . . 107.64(12) ?
    C24B C9B C10B . . 109.49(13) ?
    C11B C10B C9B . . 112.29(12) ?
    C11B C10B H10C . . 109.1 ?
    C9B C10B H10C . . 109.1 ?
    C11B C10B H10D . . 109.1 ?
    C9B C10B H10D . . 109.1 ?
    H10C C10B H10D . . 107.9 ?
    O3B C11B C12B . . 120.67(15) ?
    O3B C11B C10B . . 122.39(14) ?
    C12B C11B C10B . . 116.91(13) ?
    C7B C12B C11B . . 118.63(14) ?
    C7B C12B C13B . . 122.00(14) ?
    C11B C12B C13B . . 119.35(13) ?
    C12B C13B C1B . . 108.13(12) ?
    C12B C13B C14B . . 110.72(12) ?
    C1B C13B C14B . . 112.55(12) ?
    C12B C13B H13B . . 108.4 ?
    C1B C13B H13B . . 108.4 ?
    C14B C13B H13B . . 108.4 ?
    C19B C14B C15B . . 117.90(13) ?
    C19B C14B C13B . . 121.54(13) ?
    C15B C14B C13B . . 120.51(12) ?
    C16B C15B C14B . . 121.26(13) ?
    C16B C15B H15B . . 119.4 ?
    C14B C15B H15B . . 119.4 ?
    C15B C16B O5B . . 119.43(13) ?
    C15B C16B C17B . . 120.43(13) ?
    O5B C16B C17B . . 120.12(13) ?
    O4B C17B C18B . . 125.18(13) ?
    O4B C17B C16B . . 116.13(12) ?
    C18B C17B C16B . . 118.69(13) ?
    C19B C18B C17B . . 120.14(13) ?
    C19B C18B H18B . . 119.9 ?
    C17B C18B H18B . . 119.9 ?
    C14B C19B C18B . . 121.58(13) ?
    C14B C19B H19B . . 119.2 ?
    C18B C19B H19B . . 119.2 ?
    O4B C20B H20D . . 109.5 ?
    O4B C20B H20E . . 109.5 ?
    H20D C20B H20E . . 109.5 ?
    O4B C20B H20F . . 109.5 ?
    H20D C20B H20F . . 109.5 ?
    H20E C20B H20F . . 109.5 ?
    O5B C21B H21D . . 109.5 ?
    O5B C21B H21E . . 109.5 ?
    H21D C21B H21E . . 109.5 ?
    O5B C21B H21F . . 109.5 ?
    H21D C21B H21F . . 109.5 ?
    H21E C21B H21F . . 109.5 ?
    C4B C22B H22D . . 109.5 ?
    C4B C22B H22E . . 109.5 ?
    H22D C22B H22E . . 109.5 ?
    C4B C22B H22F . . 109.5 ?
    H22D C22B H22F . . 109.5 ?
    H22E C22B H22F . . 109.5 ?
    C4B C23B H23D . . 109.5 ?
    C4B C23B H23E . . 109.5 ?
    H23D C23B H23E . . 109.5 ?
    C4B C23B H23G . . 109.5 ?
    H23D C23B H23G . . 109.5 ?
    H23E C23B H23G . . 109.5 ?
    C9B C24B H24D . . 109.5 ?
    C9B C24B H24G . . 109.5 ?
    H24D C24B H24G . . 109.5 ?
    C9B C24B H24E . . 109.5 ?
    H24D C24B H24E . . 109.5 ?
    H24G C24B H24E . . 109.5 ?
    C9B C25B H25D . . 109.5 ?
    C9B C25B H25E . . 109.5 ?
    H25D C25B H25E . . 109.5 ?
    C9B C25B H25F . . 109.5 ?
    H25D C25B H25F . . 109.5 ?
    H25E C25B H25F . . 109.5 ?
loop_
    _geom_torsion_atom_site_label_1
    _geom_torsion_atom_site_label_2
    _geom_torsion_atom_site_label_3
    _geom_torsion_atom_site_label_4
    _geom_torsion_site_symmetry_1
    _geom_torsion_site_symmetry_2
    _geom_torsion_site_symmetry_3
    _geom_torsion_site_symmetry_4
    _geom_torsion
    _geom_torsion_publ_flag
    C6A C1A C2A O2A . . . . 174.17(14) ?
    C13A C1A C2A O2A . . . . -8.7(2) ?
    C6A C1A C2A C3A . . . . -3.5(2) ?
    C13A C1A C2A C3A . . . . 173.59(13) ?
    O2A C2A C3A C4A . . . . 156.42(14) ?
    C1A C2A C3A C4A . . . . -25.91(19) ?
    C2A C3A C4A C23A . . . . 169.58(12) ?
    C2A C3A C4A C22A . . . . -70.06(16) ?
    C2A C3A C4A C5A . . . . 50.97(16) ?
    C23A C4A C5A C6A . . . . -168.10(13) ?
    C3A C4A C5A C6A . . . . -48.84(16) ?
    C22A C4A C5A C6A . . . . 72.29(16) ?
    C2A C1A C6A O1A . . . . -175.93(13) ?
    C13A C1A C6A O1A . . . . 7.1(2) ?
    C2A C1A C6A C5A . . . . 4.7(2) ?
    C13A C1A C6A C5A . . . . -172.24(13) ?
    C7A O1A C6A C1A . . . . 5.0(2) ?
    C7A O1A C6A C5A . . . . -175.62(12) ?
    C4A C5A C6A C1A . . . . 23.1(2) ?
    C4A C5A C6A O1A . . . . -156.26(12) ?
    C6A O1A C7A C12A . . . . -6.9(2) ?
    C6A O1A C7A C8A . . . . 172.65(12) ?
    C12A C7A C8A C9A . . . . -27.0(2) ?
    O1A C7A C8A C9A . . . . 153.46(12) ?
    C7A C8A C9A C10A . . . . 50.47(16) ?
    C7A C8A C9A C25A . . . . 169.68(13) ?
    C7A C8A C9A C24A . . . . -70.65(16) ?
    C25A C9A C10A C11A . . . . -169.89(13) ?
    C24A C9A C10A C11A . . . . 69.58(16) ?
    C8A C9A C10A C11A . . . . -51.00(16) ?
    C9A C10A C11A O3A . . . . -156.99(14) ?
    C9A C10A C11A C12A . . . . 25.40(19) ?
    O1A C7A C12A C11A . . . . 178.17(13) ?
    C8A C7A C12A C11A . . . . -1.3(2) ?
    O1A C7A C12A C13A . . . . -3.2(2) ?
    C8A C7A C12A C13A . . . . 177.30(14) ?
    O3A C11A C12A C7A . . . . -175.04(14) ?
    C10A C11A C12A C7A . . . . 2.6(2) ?
    O3A C11A C12A C13A . . . . 6.3(2) ?
    C10A C11A C12A C13A . . . . -176.08(13) ?
    C6A C1A C13A C12A . . . . -15.15(19) ?
    C2A C1A C13A C12A . . . . 167.88(12) ?
    C6A C1A C13A C14A . . . . 106.62(15) ?
    C2A C1A C13A C14A . . . . -70.35(16) ?
    C7A C12A C13A C1A . . . . 13.27(19) ?
    C11A C12A C13A C1A . . . . -168.10(12) ?
    C7A C12A C13A C14A . . . . -107.48(16) ?
    C11A C12A C13A C14A . . . . 71.14(16) ?
    C1A C13A C14A C19A . . . . 120.01(14) ?
    C12A C13A C14A C19A . . . . -119.65(14) ?
    C1A C13A C14A C15A . . . . -58.45(16) ?
    C12A C13A C14A C15A . . . . 61.90(16) ?
    C19A C14A C15A C16A . . . . -0.4(2) ?
    C13A C14A C15A C16A . . . . 178.06(12) ?
    C21A O5A C16A C15A . . . . 4.6(2) ?
    C21A O5A C16A C17A . . . . -175.41(14) ?
    C14A C15A C16A O5A . . . . -179.48(13) ?
    C14A C15A C16A C17A . . . . 0.5(2) ?
    C20A O4A C17A C18A . . . . -1.9(2) ?
    C20A O4A C17A C16A . . . . 177.96(12) ?
    O5A C16A C17A O4A . . . . -0.01(18) ?
    C15A C16A C17A O4A . . . . 179.99(12) ?
    O5A C16A C17A C18A . . . . 179.82(13) ?
    C15A C16A C17A C18A . . . . -0.2(2) ?
    O4A C17A C18A C19A . . . . 179.58(13) ?
    C16A C17A C18A C19A . . . . -0.2(2) ?
    C15A C14A C19A C18A . . . . 0.0(2) ?
    C13A C14A C19A C18A . . . . -178.43(12) ?
    C17A C18A C19A C14A . . . . 0.3(2) ?
    C6B C1B C2B O2B . . . . 175.45(14) ?
    C13B C1B C2B O2B . . . . -3.2(2) ?
    C6B C1B C2B C3B . . . . -1.2(2) ?
    C13B C1B C2B C3B . . . . -179.85(13) ?
    O2B C2B C3B C4B . . . . 155.50(14) ?
    C1B C2B C3B C4B . . . . -27.87(19) ?
    C2B C3B C4B C23B . . . . 169.74(13) ?
    C2B C3B C4B C22B . . . . -69.55(17) ?
    C2B C3B C4B C5B . . . . 51.22(17) ?
    C23B C4B C5B C6B . . . . -166.56(12) ?
    C22B C4B C5B C6B . . . . 73.19(16) ?
    C3B C4B C5B C6B . . . . -47.44(16) ?
    C2B C1B C6B O1B . . . . -175.04(13) ?
    C13B C1B C6B O1B . . . . 3.6(2) ?
    C2B C1B C6B C5B . . . . 3.8(2) ?
    C13B C1B C6B C5B . . . . -177.60(14) ?
    C7B O1B C6B C1B . . . . 13.7(2) ?
    C7B O1B C6B C5B . . . . -165.29(12) ?
    C4B C5B C6B C1B . . . . 22.4(2) ?
    C4B C5B C6B O1B . . . . -158.66(12) ?
    C6B O1B C7B C12B . . . . -11.9(2) ?
    C6B O1B C7B C8B . . . . 167.92(12) ?
    C12B C7B C8B C9B . . . . -17.6(2) ?
    O1B C7B C8B C9B . . . . 162.62(12) ?
    C7B C8B C9B C25B . . . . 167.61(12) ?
    C7B C8B C9B C24B . . . . -72.01(16) ?
    C7B C8B C9B C10B . . . . 47.59(16) ?
    C25B C9B C10B C11B . . . . -177.59(13) ?
    C8B C9B C10B C11B . . . . -58.43(16) ?
    C24B C9B C10B C11B . . . . 61.91(17) ?
    C9B C10B C11B O3B . . . . -144.04(15) ?
    C9B C10B C11B C12B . . . . 38.10(18) ?
    O1B C7B C12B C11B . . . . 174.40(12) ?
    C8B C7B C12B C11B . . . . -5.4(2) ?
    O1B C7B C12B C13B . . . . -7.2(2) ?
    C8B C7B C12B C13B . . . . 173.05(13) ?
    O3B C11B C12B C7B . . . . 176.85(14) ?
    C10B C11B C12B C7B . . . . -5.3(2) ?
    O3B C11B C12B C13B . . . . -1.6(2) ?
    C10B C11B C12B C13B . . . . 176.29(12) ?
    C7B C12B C13B C1B . . . . 21.57(18) ?
    C11B C12B C13B C1B . . . . -160.03(12) ?
    C7B C12B C13B C14B . . . . -102.17(16) ?
    C11B C12B C13B C14B . . . . 76.23(16) ?
    C6B C1B C13B C12B . . . . -19.82(19) ?
    C2B C1B C13B C12B . . . . 158.77(12) ?
    C6B C1B C13B C14B . . . . 102.80(16) ?
    C2B C1B C13B C14B . . . . -78.61(16) ?
    C12B C13B C14B C19B . . . . -123.15(15) ?
    C1B C13B C14B C19B . . . . 115.69(15) ?
    C12B C13B C14B C15B . . . . 54.28(18) ?
    C1B C13B C14B C15B . . . . -66.88(18) ?
    C19B C14B C15B C16B . . . . 0.4(2) ?
    C13B C14B C15B C16B . . . . -177.13(14) ?
    C14B C15B C16B O5B . . . . -178.82(14) ?
    C14B C15B C16B C17B . . . . -0.2(2) ?
    C21B O5B C16B C15B . . . . -103.40(16) ?
    C21B O5B C16B C17B . . . . 78.01(17) ?
    C20B O4B C17B C18B . . . . -6.1(2) ?
    C20B O4B C17B C16B . . . . 173.68(13) ?
    C15B C16B C17B O4B . . . . -179.75(14) ?
    O5B C16B C17B O4B . . . . -1.2(2) ?
    C15B C16B C17B C18B . . . . 0.1(2) ?
    O5B C16B C17B C18B . . . . 178.66(13) ?
    O4B C17B C18B C19B . . . . 179.72(14) ?
    C16B C17B C18B C19B . . . . -0.1(2) ?
    C15B C14B C19B C18B . . . . -0.4(2) ?
    C13B C14B C19B C18B . . . . 177.09(14) ?
    C17B C18B C19B C14B . . . . 0.3(2) ?
loop_
    _geom_hbond_atom_site_label_D
    _geom_hbond_atom_site_label_H
    _geom_hbond_atom_site_label_A
    _geom_hbond_site_symmetry_A
    _geom_hbond_distance_DH
    _geom_hbond_distance_HA
    _geom_hbond_distance_DA
    _geom_hbond_angle_DHA
    _geom_hbond_publ_flag
    C10A H10A O4A 1_545 0.99 2.38 3.2817(19) 152 yes
    C18A H18A O2A 2_565 0.95 2.35 3.2943(19) 176 yes
    C18B H18B O2B 2_656 0.95 2.45 3.4000(19) 175 yes
    C20A H20A O3A 1_565 0.98 2.59 3.4144(19) 142 yes
    C24B H24D O4A 2_566 0.98 2.48 3.453(2) 171 yes
