# Supplementary material for: 9-(3,4-Dimeth­oxy­phen­yl)-3,3,6,6-tetra­methyl-4,5,6,9-tetra­hydro-3H-xanthene-1,8(2H,7H)-dione
Source: Acta Crystallogr Sect E Struct Rep Online. 2011 Jun 18;67(Pt 7):o1719–20. doi: 10.1107/S1600536811023014 (PMC3152024; doi:10.1107/S1600536811023014)
Supplement: Supplementary file 2 [file e-67-o1719-Isup2.hkl]

# 
# h,k,l, Fc-squared, Fo-squared, sigma(Fo-squared) and status flag 
# 
data_I
_shelx_title ' dmvaa_0m in P-1 (100K)' 
_shelx_refln_list_code          4 
_shelx_F_calc_maximum      188.86 
_exptl_crystal_F_000       880.00 
_reflns_d_resolution_high  0.7330 
 
loop_ 
 _symmetry_equiv_pos_as_xyz 
 'x, y, z' 
 '-x, -y, -z' 
 
_cell_length_a     9.4895 
_cell_length_b    10.2283 
_cell_length_c    23.3218 
_cell_angle_alpha  85.872 
_cell_angle_beta   86.537 
_cell_angle_gamma  74.425 
 
_shelx_F_squared_multiplier     1.000 
 
loop_ 
 _refln_index_h 
 _refln_index_k 
 _refln_index_l 
 _refln_F_squared_calc 
 _refln_F_squared_meas 
 _refln_F_squared_sigma 
 _refln_observed_status 
   1   0   0      558.66      582.33     10.64 o 
   2   0   0     3390.14     3466.64     32.41 o 
   3   0   0       20.11       12.82      1.89 o 
   4   0   0     3219.54     3478.81     35.86 o 
   5   0   0      133.91      164.49      4.10 o 
   6   0   0      571.24      619.80      8.31 o 
   7   0   0      325.24      342.80      9.66 o 
   8   0   0       76.59       86.11      9.49 o 
   9   0   0      182.66      184.95     15.92 o 
  10   0   0      175.52      165.43     17.78 o 
  11   0   0      102.34      111.52     16.37 o 
  12   0   0      188.93      171.08     27.20 o 
 -12   1   0       13.09       15.82     12.06 o 
 -11   1   0      104.60       93.14     21.00 o 
 -10   1   0      120.65      104.66     15.12 o 
  -9   1   0       38.21       32.35     10.30 o 
  -8   1   0     1800.02     1731.70     31.98 o 
  -7   1   0       24.24       21.93      3.61 o 
  -6   1   0      110.05      113.17      4.42 o 
  -5   1   0      300.31      328.55      6.56 o 
  -4   1   0       41.08       46.60      2.92 o 
  -3   1   0     2905.99     3148.70     29.47 o 
  -2   1   0      276.65      298.24      6.21 o 
  -1   1   0     9541.57     9981.63    112.65 o 
   0   1   0      176.21      168.63      2.62 o 
   1   1   0    10234.36    10025.79    159.55 o 
   2   1   0      839.48      805.09      8.72 o 
   3   1   0      557.53      446.56      6.92 o 
   4   1   0     1119.51     1170.51     13.44 o 
   5   1   0      470.46      581.24      8.40 o 
   6   1   0        0.00        1.48      2.29 o 
   7   1   0      468.15      495.51      9.02 o 
   8   1   0      940.84      922.14     17.04 o 
   9   1   0      686.82      666.71     21.05 o 
  10   1   0      195.24      200.32     14.61 o 
  11   1   0       91.13       89.62     11.54 o 
  12   1   0      180.59      173.49     20.84 o 
 -11   2   0        8.84       -2.92     30.82 o 
 -10   2   0        5.77        8.03      5.07 o 
  -9   2   0        5.51       -3.71      6.24 o 
  -8   2   0      358.26      370.14     14.23 o 
  -7   2   0      232.16      235.02     11.19 o 
  -6   2   0        1.12       -1.17      3.28 o 
  -5   2   0       27.90       25.29      6.29 o 
  -4   2   0     2814.55     3085.47     34.70 o 
  -3   2   0      269.30      280.08      6.84 o 
  -2   2   0     1340.24     1444.84     21.76 o 
  -1   2   0     1103.18     1115.77     14.19 o 
   0   2   0      672.29      660.28      7.78 o 
   1   2   0      413.53      392.35      5.08 o 
   2   2   0      977.14      860.36     10.25 o 
   3   2   0        8.06        3.62      1.53 o 
   4   2   0       27.16       23.73      2.06 o 
   5   2   0      151.58      196.68      5.37 o 
   6   2   0      124.38      149.66      5.93 o 
   7   2   0     1444.75     1420.58     18.46 o 
   8   2   0      678.10      694.61     14.84 o 
   9   2   0       69.04       90.06     12.39 o 
  10   2   0       26.32       20.99      7.75 o 
  11   2   0        0.22        4.19      7.02 o 
  12   2   0       53.02       39.98     16.08 o 
 -11   3   0       40.45       17.71     33.43 o 
 -10   3   0      100.48      104.35     28.13 o 
  -9   3   0       61.65       55.87     11.31 o 
  -8   3   0        0.77       -4.61      3.77 o 
  -7   3   0     1067.95     1083.84     33.97 o 
  -6   3   0       64.07       65.85      7.27 o 
  -5   3   0      157.80      148.88      7.85 o 
  -4   3   0      596.23      615.97     11.83 o 
  -3   3   0       85.73       77.87      3.88 o 
  -2   3   0        3.73        1.66      2.22 o 
  -1   3   0     2187.81     2239.30     20.78 o 
   0   3   0      185.76      186.98      8.45 o 
   1   3   0     1370.65     1350.85     14.70 o 
   2   3   0      617.94      626.97      8.07 o 
   3   3   0       30.45       32.69      2.24 o 
   4   3   0      206.11      191.42      6.15 o 
   5   3   0      912.38      906.85     11.38 o 
   6   3   0       30.17       26.22      3.30 o 
   7   3   0     1119.37     1108.75     18.27 o 
   8   3   0      140.06      147.12      7.80 o 
   9   3   0       13.71       15.30      7.91 o 
  10   3   0      587.80      556.41     20.32 o 
  11   3   0        0.00      -15.71     10.03 o 
  12   3   0      458.09      522.25     22.30 o 
 -10   4   0       74.40       86.84      9.93 o 
  -9   4   0      118.94      114.51     11.23 o 
  -8   4   0       42.67       45.30      7.12 o 
  -7   4   0       50.77       48.21      6.92 o 
  -6   4   0      559.85      562.19     16.28 o 
  -5   4   0       77.88       85.93      6.20 o 
  -4   4   0       52.60       53.52      4.16 o 
  -3   4   0      317.37      357.35     10.87 o 
  -2   4   0     2049.92     2224.61     24.82 o 
  -1   4   0      145.36      141.66      4.74 o 
   0   4   0     1055.93     1064.24     12.07 o 
   1   4   0      234.06      231.08      8.98 o 
   2   4   0      439.93      384.96      6.50 o 
   3   4   0      429.38      424.06      7.88 o 
   4   4   0       12.75       18.01      2.20 o 
   5   4   0      684.84      667.10      9.67 o 
   6   4   0     1021.27     1011.92     13.17 o 
   7   4   0       52.09       40.23      4.06 o 
   8   4   0       82.06       78.64      8.07 o 
   9   4   0       36.82       39.49      6.99 o 
  10   4   0      548.33      566.58     21.24 o 
  11   4   0       94.12       99.31     11.77 o 
  12   4   0       32.75       22.34      9.36 o 
 -10   5   0        1.30       -3.98      4.77 o 
  -9   5   0      269.36      278.41     32.48 o 
  -8   5   0       78.91      100.21     11.35 o 
  -7   5   0       12.79       19.31      5.12 o 
  -6   5   0        6.45        7.98      5.78 o 
  -5   5   0     1898.60     1848.94     26.60 o 
  -4   5   0      147.25      156.38      7.32 o 
  -3   5   0       29.79       56.47      5.32 o 
  -2   5   0      338.04      349.11      8.21 o 
  -1   5   0      335.93      423.36      7.73 o 
   0   5   0      588.39      611.60      9.07 o 
   1   5   0      201.36      215.79      5.68 o 
   2   5   0       45.96       42.74      3.39 o 
   3   5   0     1681.00     1645.58     17.94 o 
   4   5   0      168.24      176.34      5.22 o 
   5   5   0      127.35      134.82      5.16 o 
   6   5   0      659.50      663.90     10.59 o 
   7   5   0       41.16       50.06      4.80 o 
   8   5   0       28.12       23.90      4.61 o 
   9   5   0       50.86       59.46      8.22 o 
  10   5   0      425.53      437.89     20.09 o 
  11   5   0      337.65      387.38     33.43 o 
  12   5   0       12.84        8.25     11.06 o 
  -9   6   0        3.12        7.75     13.84 o 
  -8   6   0      296.61      285.48     14.13 o 
  -7   6   0        4.13        2.60      6.46 o 
  -6   6   0      469.48      471.57     15.63 o 
  -5   6   0      321.14      297.62     12.05 o 
  -4   6   0     1774.78     1907.43     34.17 o 
  -3   6   0        4.83        8.55      4.66 o 
  -2   6   0        4.33        8.11      2.73 o 
  -1   6   0        1.95        1.32      1.91 o 
   0   6   0     2065.92     2145.75     22.26 o 
   1   6   0      212.47      194.54      5.87 o 
   2   6   0      511.82      566.19      9.33 o 
   3   6   0        0.31        0.45      1.80 o 
   4   6   0       69.91       55.77      4.24 o 
   5   6   0       15.78       19.68      2.79 o 
   6   6   0       40.89       56.98      4.67 o 
   7   6   0      173.03      171.36      8.31 o 
   8   6   0       41.29       34.95      5.39 o 
   9   6   0      332.20      309.55     15.11 o 
  10   6   0        2.18       15.71     14.65 o 
  11   6   0      424.57      427.48     20.78 o 
  12   6   0     1157.70     1212.03     56.01 o 
  -9   7   0      468.96      464.99     18.83 o 
  -8   7   0      242.64      229.14     13.22 o 
  -7   7   0      137.82      135.21     11.30 o 
  -6   7   0       69.16       59.57      7.64 o 
  -5   7   0      126.49      133.64     13.21 o 
  -4   7   0        2.12       -0.24      6.18 o 
  -3   7   0     1691.19     1760.50     32.67 o 
  -2   7   0      232.48      222.06     11.38 o 
  -1   7   0      264.45      259.83      7.05 o 
   0   7   0      182.09      188.30      6.79 o 
   1   7   0      458.63      449.83      9.59 o 
   2   7   0       58.78       51.65      3.77 o 
   3   7   0      134.24      120.07      4.96 o 
   4   7   0        7.54       10.69      2.42 o 
   5   7   0      267.48      261.43      9.83 o 
   6   7   0      153.14      138.17     10.06 o 
   7   7   0        7.67       13.53      4.95 o 
   8   7   0       12.73       16.35      5.00 o 
   9   7   0       59.96       59.38      7.06 o 
  10   7   0        7.81       10.97     13.52 o 
  11   7   0       12.22       24.58     17.17 o 
  12   7   0        6.34        7.17     11.94 o 
  -8   8   0       33.84       26.05      6.79 o 
  -7   8   0      110.81      102.44     10.43 o 
  -6   8   0       36.71       17.87     12.59 o 
  -5   8   0      177.70      167.96     16.31 o 
  -4   8   0       50.96       59.33      8.65 o 
  -3   8   0      291.94      252.39     13.34 o 
  -2   8   0       45.29       43.22      7.17 o 
  -1   8   0      102.41      103.89      8.98 o 
   0   8   0       71.84       73.24     12.85 o 
   1   8   0      225.27      206.37     11.24 o 
   2   8   0     1723.05     1607.98     26.49 o 
   3   8   0      368.77      356.96     17.04 o 
   4   8   0        0.02       -0.78      5.94 o 
   5   8   0      733.33      650.72     19.50 o 
   6   8   0      272.17      224.25     10.64 o 
   7   8   0      165.98      168.86      9.91 o 
   8   8   0       63.35       63.96      7.52 o 
   9   8   0       16.16       21.63      5.80 o 
  10   8   0        0.68       12.68     14.76 o 
  11   8   0       42.14       69.34     12.57 o 
  12   8   0       45.28       65.53     18.91 o 
  -7   9   0        7.58       -0.54     10.08 o 
  -6   9   0      102.45       84.56      9.55 o 
  -5   9   0       11.90        5.11      4.64 o 
  -4   9   0       40.84       46.82     12.13 o 
  -3   9   0      128.10      119.69     15.86 o 
  -2   9   0       54.69       59.10     11.70 o 
  -1   9   0      865.01      781.63     25.35 o 
   0   9   0      142.57      136.73     10.52 o 
   1   9   0       96.30       92.23      9.20 o 
   2   9   0     1289.01     1190.93     22.97 o 
   3   9   0       97.29       98.44      8.09 o 
   4   9   0      358.56      342.63     12.27 o 
   5   9   0      133.16      145.15     12.04 o 
   6   9   0      516.67      497.09     15.27 o 
   7   9   0      109.57      116.76      9.32 o 
   8   9   0        5.40       15.71      6.98 o 
   9   9   0        8.54       17.43      9.47 o 
  10   9   0       36.42      113.09     10.71 o 
  11   9   0      132.75      225.42     26.71 o 
  -6  10   0      110.50       91.68     10.87 o 
  -5  10   0        6.42       12.90     11.97 o 
  -4  10   0       21.33       -0.89      7.83 o 
  -3  10   0       22.04       23.52      8.03 o 
  -2  10   0      165.43      178.35     15.48 o 
  -1  10   0        8.58        3.60      5.79 o 
   0  10   0      315.79      316.68     16.85 o 
   1  10   0        5.67       10.55      5.25 o 
   2  10   0       92.64       94.16      9.25 o 
   3  10   0       68.98       76.19     11.11 o 
   4  10   0        4.61       10.63      5.05 o 
   5  10   0     1332.29     1266.68     25.46 o 
   6  10   0      203.73      204.67     13.56 o 
   7  10   0      859.78      787.77     20.26 o 
   8  10   0      548.51      567.19     20.90 o 
   9  10   0       95.05      112.75     10.05 o 
  10  10   0       15.97       25.67     10.75 o 
  11  10   0      107.96      169.26     50.19 o 
  -4  11   0      167.31      165.66     23.29 o 
  -3  11   0       42.47       22.01     11.38 o 
  -2  11   0       71.54       94.77     18.08 o 
  -1  11   0        9.30       14.93     14.14 o 
   0  11   0      141.55      166.05     15.41 o 
   1  11   0      111.13      103.51     10.15 o 
   2  11   0      101.52      128.26     16.87 o 
   3  11   0      361.98      319.50     12.79 o 
   4  11   0      447.72      432.39     14.80 o 
   5  11   0        3.50        9.61     10.27 o 
   6  11   0       51.62       64.24     25.09 o 
   7  11   0       35.54       45.65      7.21 o 
   8  11   0      560.65      514.34     27.19 o 
   9  11   0       44.72       68.39      9.70 o 
  10  11   0       31.57       54.33     39.61 o 
  -3  12   0        1.87       -1.56      8.41 o 
  -2  12   0        3.93       36.36     32.13 o 
  -1  12   0      612.92      610.40     25.58 o 
   0  12   0       28.93       29.12     23.83 o 
   1  12   0        2.95        8.25      5.81 o 
   2  12   0        4.81        6.73      5.54 o 
   3  12   0       35.29       26.31      6.88 o 
   4  12   0      165.66      179.87     21.96 o 
   5  12   0      131.06      133.36     19.27 o 
   6  12   0       29.08       31.83     10.80 o 
   7  12   0      256.00      258.96     22.15 o 
   8  12   0       98.62      112.79     14.70 o 
   9  12   0      352.26      374.59     18.24 o 
  -1  13   0      226.77      268.55     51.58 o 
   0  13   0       74.02       74.84     10.45 o 
   1  13   0      233.23      204.27     15.33 o 
   2  13   0       35.57       30.25     10.13 o 
   3  13   0        2.48       15.88      9.20 o 
   4  13   0       92.64       97.92     10.95 o 
   5  13   0      109.85      133.68     22.66 o 
   6  13   0       78.41       81.32     10.41 o 
   7  13   0       72.71       88.84     16.32 o 
  -7 -13   1       20.57       50.31     12.73 o 
  -6 -13   1        1.05        9.76     17.34 o 
  -5 -13   1        1.79       15.21      6.31 o 
  -4 -13   1       16.67       22.94      6.83 o 
  -3 -13   1       50.28       52.36     10.72 o 
  -2 -13   1        0.35       15.21      6.45 o 
  -1 -13   1       41.62       43.29     11.70 o 
   0 -13   1      175.26      202.88     15.39 o 
   1 -13   1        6.94      -12.07      6.75 o 
  -9 -12   1       58.69       90.04      9.57 o 
  -8 -12   1       23.41       32.91      8.59 o 
  -7 -12   1       79.67       91.81      9.76 o 
  -6 -12   1       94.82      116.95     17.38 o 
  -5 -12   1       44.71       68.33     10.11 o 
  -4 -12   1       46.14       58.78     10.89 o 
  -3 -12   1       28.45       37.23      7.40 o 
  -2 -12   1      237.92      275.09     22.41 o 
  -1 -12   1       15.52       13.95     10.01 o 
   0 -12   1       38.51       43.42      9.49 o 
   1 -12   1      117.59      143.91     23.04 o 
   2 -12   1       13.11       27.50     12.47 o 
   3 -12   1      162.00      177.54     25.21 o 
 -10 -11   1       32.70       60.33     18.48 o 
  -9 -11   1       60.72       74.53      8.78 o 
  -8 -11   1      240.12      256.39     13.25 o 
  -7 -11   1      257.84      265.79     13.05 o 
  -6 -11   1      627.10      567.48     28.04 o 
  -5 -11   1       36.79       43.85     11.94 o 
  -4 -11   1       11.09        9.92      4.67 o 
  -3 -11   1       59.31       73.17      7.99 o 
  -2 -11   1       20.31       21.51      8.86 o 
  -1 -11   1      417.57      401.80     23.17 o 
   0 -11   1      179.19      191.32     18.72 o 
   1 -11   1       21.69       24.48      8.14 o 
   2 -11   1       41.29       50.03     10.64 o 
   3 -11   1      327.05      434.22     30.96 o 
   4 -11   1      255.42      222.77     27.23 o 
 -11 -10   1        7.63       50.60     32.54 o 
 -10 -10   1       11.11       38.54     18.96 o 
  -9 -10   1      101.35      100.89      9.71 o 
  -8 -10   1       39.10       50.29     12.97 o 
  -7 -10   1      129.46      144.29     11.55 o 
  -6 -10   1      473.54      412.53     17.55 o 
  -5 -10   1       19.14       12.57      4.98 o 
  -4 -10   1      908.22      862.08     20.29 o 
  -3 -10   1        7.47       10.93      4.80 o 
  -2 -10   1       60.23       64.00      9.09 o 
  -1 -10   1       48.21       58.63     10.15 o 
   0 -10   1       83.60       77.82     10.82 o 
   1 -10   1      130.61      128.33     16.88 o 
   2 -10   1      408.00      402.08     19.23 o 
   3 -10   1        9.64       20.67      7.00 o 
   4 -10   1       49.33       34.35     12.33 o 
   5 -10   1       55.53       49.84      7.95 o 
   6 -10   1       94.29       90.66     10.54 o 
 -11  -9   1       26.75       68.07     17.20 o 
 -10  -9   1        3.59       17.21     10.24 o 
  -9  -9   1       12.24       19.67      5.83 o 
  -8  -9   1        0.98       10.34      5.24 o 
  -7  -9   1        2.31        5.91      4.88 o 
  -6  -9   1       14.62       14.72      8.43 o 
  -5  -9   1      528.60      533.82     18.36 o 
  -4  -9   1       19.44       27.07      5.75 o 
  -3  -9   1        0.48        2.52      4.07 o 
  -2  -9   1      653.23      600.33     15.86 o 
  -1  -9   1     1356.04     1281.09     28.12 o 
   0  -9   1      264.66      267.66     14.09 o 
   1  -9   1      115.25      131.87     12.59 o 
   2  -9   1      240.95      246.38     16.63 o 
   3  -9   1        8.58       31.80      9.70 o 
   4  -9   1        1.72       -3.68      6.71 o 
   5  -9   1      145.93      142.36     29.32 o 
   6  -9   1       29.29       35.53      9.46 o 
   7  -9   1        0.01        1.09      6.21 o 
 -12  -8   1       14.21       27.24     16.59 o 
 -11  -8   1       27.01       56.07     13.82 o 
 -10  -8   1        2.26        9.07      8.70 o 
  -9  -8   1      236.90      224.03     14.13 o 
  -8  -8   1      257.48      245.91     11.62 o 
  -7  -8   1        1.50       -0.10      5.00 o 
  -6  -8   1       43.47       31.21      5.82 o 
  -5  -8   1       21.40       21.23      6.38 o 
  -4  -8   1       85.59       92.84      7.68 o 
  -3  -8   1      306.70      277.18     10.45 o 
  -2  -8   1      794.74      716.30     16.39 o 
  -1  -8   1     2086.05     1978.20     35.63 o 
   0  -8   1     1925.13     1795.74     33.13 o 
   1  -8   1        1.93        9.67      4.92 o 
   2  -8   1       96.77       95.20     10.55 o 
   3  -8   1       43.46       43.93      8.59 o 
   4  -8   1      249.00      257.11     13.10 o 
   5  -8   1        8.89        5.07      3.91 o 
   6  -8   1       56.42       63.08     16.11 o 
   7  -8   1      131.21      142.03     16.98 o 
   8  -8   1        8.04       12.45      5.58 o 
 -12  -7   1      212.92      365.35     74.58 o 
 -11  -7   1       10.46       27.94     10.15 o 
 -10  -7   1       27.33       25.06     11.14 o 
  -9  -7   1      438.29      438.64     17.81 o 
  -8  -7   1        0.30        4.72      5.48 o 
  -7  -7   1       31.32       36.27      6.81 o 
  -6  -7   1      377.52      345.06     11.87 o 
  -5  -7   1      244.61      241.02     12.28 o 
  -4  -7   1        4.65       10.91      2.47 o 
  -3  -7   1       20.59       14.73      3.04 o 
  -2  -7   1      405.68      351.63      8.25 o 
  -1  -7   1       90.83       84.75      4.48 o 
   0  -7   1      104.33      116.37      4.70 o 
   1  -7   1       95.28       85.24      6.85 o 
   2  -7   1        0.61       -5.55      3.96 o 
   3  -7   1       91.31       86.90      9.13 o 
   4  -7   1      142.19      126.53     10.83 o 
   5  -7   1      219.37      182.89     10.18 o 
   6  -7   1       19.07       15.56      5.02 o 
   7  -7   1       90.27       89.08     11.52 o 
   8  -7   1        2.45        1.07      6.36 o 
   9  -7   1      383.21      405.30     37.37 o 
 -11  -6   1       42.44       62.99     15.49 o 
 -10  -6   1      192.03      195.17     13.58 o 
  -9  -6   1      582.05      557.91     19.28 o 
  -8  -6   1        9.73        5.86      4.33 o 
  -7  -6   1        1.44       -2.70      3.80 o 
  -6  -6   1       32.92       25.49      3.86 o 
  -5  -6   1      928.78      912.82     12.31 o 
  -4  -6   1     1796.67     1767.27     22.10 o 
  -3  -6   1     1234.52     1166.20     14.78 o 
  -2  -6   1     1159.13     1189.47     14.68 o 
  -1  -6   1       69.47       65.47      4.01 o 
   0  -6   1      569.74      640.69      9.70 o 
   1  -6   1      300.84      283.58      7.85 o 
   2  -6   1      718.02      777.36     13.33 o 
   3  -6   1      291.98      275.35     12.21 o 
   4  -6   1     1464.17     1419.64     28.22 o 
   5  -6   1      370.00      338.41     14.53 o 
   6  -6   1      154.33      143.85      9.73 o 
   7  -6   1      607.37      570.86     18.18 o 
   8  -6   1       16.90       10.99      5.17 o 
   9  -6   1       36.36       32.51      7.39 o 
 -12  -5   1       23.44       35.41     12.57 o 
 -11  -5   1      635.48      655.14     25.20 o 
 -10  -5   1       25.25       24.62      6.91 o 
  -9  -5   1       76.53       80.73      8.63 o 
  -8  -5   1       15.73       13.44      5.98 o 
  -7  -5   1      301.34      301.66     10.64 o 
  -6  -5   1        6.10        9.01      2.43 o 
  -5  -5   1       22.80       20.53      2.65 o 
  -4  -5   1      111.93      113.90      4.35 o 
  -3  -5   1     1192.57     1091.47     14.51 o 
  -2  -5   1      187.39      172.03      4.69 o 
  -1  -5   1       22.53       20.03      2.34 o 
   0  -5   1      779.71      858.94     10.94 o 
   1  -5   1     1602.90     1682.15     20.40 o 
   2  -5   1      219.03      229.13      6.61 o 
   3  -5   1      174.83      248.08      8.59 o 
   4  -5   1       84.64      110.44      6.42 o 
   5  -5   1      963.45      974.71     17.71 o 
   6  -5   1      763.35      733.57     19.00 o 
   7  -5   1      223.55      209.40     11.18 o 
   8  -5   1        0.00       -0.55      4.11 o 
   9  -5   1       65.38       59.45     11.77 o 
  10  -5   1        0.19       -7.77      9.87 o 
 -12  -4   1        0.64      -11.80     19.61 o 
 -11  -4   1      105.35      117.09     12.76 o 
 -10  -4   1     1098.71     1121.29     25.14 o 
  -9  -4   1      217.08      191.28     11.40 o 
  -8  -4   1      560.56      527.19     15.86 o 
  -7  -4   1      138.59      158.42      6.89 o 
  -6  -4   1       52.33       68.85      4.16 o 
  -5  -4   1       61.91       52.40      3.40 o 
  -4  -4   1       83.80       96.87      3.76 o 
  -3  -4   1     1041.49     1025.56     13.48 o 
  -2  -4   1     1038.10     1009.75     11.75 o 
  -1  -4   1      659.33      731.08     10.60 o 
   0  -4   1     4702.67     4761.12     40.18 o 
   1  -4   1      735.19      749.24     11.02 o 
   2  -4   1        4.52        2.04      1.84 o 
   3  -4   1      423.26      506.17     11.15 o 
   4  -4   1      481.49      504.42      9.81 o 
   5  -4   1      402.55      369.60     12.32 o 
   6  -4   1      680.24      640.18     17.20 o 
   7  -4   1      672.28      631.48     17.92 o 
   8  -4   1       53.07       55.65      7.34 o 
   9  -4   1       12.65       11.43      7.57 o 
  10  -4   1      116.53      110.00     13.61 o 
 -12  -3   1        0.00      -10.46      7.61 o 
 -11  -3   1       47.44       65.54     10.75 o 
 -10  -3   1        0.71       -5.63      6.44 o 
  -9  -3   1        0.01        5.15      5.18 o 
  -8  -3   1      185.72      178.02     12.85 o 
  -7  -3   1      538.40      513.56     12.26 o 
  -6  -3   1      357.89      375.10      8.52 o 
  -5  -3   1     1043.17     1103.06     13.93 o 
  -4  -3   1     2576.70     2481.39     27.06 o 
  -3  -3   1     1739.69     1699.37     15.77 o 
  -2  -3   1     3472.04     3363.12     32.08 o 
  -1  -3   1        0.78        0.31      2.73 o 
   0  -3   1      830.84      880.55     13.10 o 
   1  -3   1       49.92       62.63      3.17 o 
   2  -3   1       90.34       85.14      4.33 o 
   3  -3   1        8.11       11.82      2.44 o 
   4  -3   1       51.81       50.63      4.89 o 
   5  -3   1       31.01       25.79      3.64 o 
   6  -3   1     1298.91     1328.81     25.05 o 
   7  -3   1      371.88      372.89     13.76 o 
   8  -3   1      229.96      208.80     11.20 o 
   9  -3   1        2.50        4.29      4.51 o 
  10  -3   1       62.09       48.99      7.82 o 
  11  -3   1       37.22       34.61     22.63 o 
 -12  -2   1       27.12       23.59      9.38 o 
 -11  -2   1       27.27       21.33     10.70 o 
 -10  -2   1       11.68        6.92      7.25 o 
  -9  -2   1        8.88       16.43      5.30 o 
  -8  -2   1      211.10      209.14      8.81 o 
  -7  -2   1     2893.34     2910.99     27.91 o 
  -6  -2   1        0.17       -1.71      2.19 o 
  -5  -2   1       83.98      116.57      4.93 o 
  -4  -2   1     5350.53     5678.24     44.24 o 
  -3  -2   1       66.37       82.70      2.83 o 
  -2  -2   1     1370.30     1413.76     12.51 o 
  -1  -2   1     2687.23     2643.92     26.19 o 
   0  -2   1     6016.16     6008.01     54.95 o 
   1  -2   1      720.06      743.45     16.34 o 
   2  -2   1        2.34        3.30      5.10 o 
   3  -2   1      507.85      505.22      9.91 o 
   4  -2   1     1405.79     1511.37     19.61 o 
   5  -2   1       63.05       80.02      4.93 o 
   6  -2   1        5.92        8.57      3.41 o 
   7  -2   1      508.14      439.97     14.37 o 
   8  -2   1      177.51      176.24     11.01 o 
   9  -2   1       30.69       33.10      6.31 o 
  10  -2   1       75.35       80.00      9.31 o 
  11  -2   1       19.64       30.23     12.06 o 
 -12  -1   1      125.95      175.61     21.05 o 
 -11  -1   1       88.13       96.59     19.64 o 
 -10  -1   1       85.03      116.74     11.99 o 
  -9  -1   1      190.57      187.21     13.54 o 
  -8  -1   1     1021.50     1013.38     27.02 o 
  -7  -1   1        0.93        1.33      2.49 o 
  -6  -1   1      260.77      238.87      6.25 o 
  -5  -1   1     2085.55     2214.29     20.76 o 
  -4  -1   1      683.62      659.35     13.66 o 
  -3  -1   1      291.97      272.30      5.49 o 
  -2  -1   1     1593.11     1665.17     20.30 o 
  -1  -1   1      776.69      747.82      7.82 o 
   0  -1   1     2767.22     2663.03     36.65 o 
   1  -1   1     3060.75     3109.99     58.30 o 
   2  -1   1       53.72       69.50      3.21 o 
   3  -1   1      459.94      476.95      8.01 o 
   4  -1   1        2.26       -0.18      1.98 o 
   5  -1   1      279.34      317.27      6.55 o 
   6  -1   1      389.42      415.38     18.53 o 
   7  -1   1      424.19      405.00     22.87 o 
   8  -1   1       24.83       16.50      9.60 o 
   9  -1   1      251.95      223.52     17.69 o 
  10  -1   1       35.88       28.47     10.99 o 
  11  -1   1        0.01       -7.11      7.79 o 
  12  -1   1        6.66       -0.31     20.29 o 
 -12   0   1      363.26      155.19     32.01 o 
 -11   0   1      109.17      117.48     21.80 o 
 -10   0   1      119.76       81.21     31.85 o 
  -9   0   1      485.96      433.39     34.36 o 
  -8   0   1     1456.31     1356.17     29.69 o 
  -7   0   1       94.93      105.09      4.97 o 
  -6   0   1     2715.08     2874.47     27.00 o 
  -5   0   1        6.59       16.74      2.04 o 
  -4   0   1        1.00       -1.41      1.49 o 
  -3   0   1     3654.77     3915.69     35.28 o 
  -2   0   1      695.54      709.23      9.77 o 
  -1   0   1      263.14      261.25      3.73 o 
   0   0   1       15.63       -0.28      0.14 o 
   1   0   1      637.53      583.45      6.96 o 
   2   0   1      106.77       99.00      3.86 o 
   3   0   1      944.43     1058.19      9.21 o 
   4   0   1       45.96       51.54      2.38 o 
   5   0   1      210.01      214.55      4.33 o 
   6   0   1      191.23      185.31      5.78 o 
   7   0   1     3975.70     3823.20     42.08 o 
   8   0   1      293.27      280.16     13.49 o 
   9   0   1        6.00        4.24      8.33 o 
  10   0   1      185.23      158.82     17.83 o 
  11   0   1       42.38       15.07     16.24 o 
  12   0   1       79.31       92.47     16.44 o 
 -12   1   1        0.01       -3.52     26.56 o 
 -11   1   1        2.21        9.22     10.02 o 
 -10   1   1        3.54       -2.76      9.87 o 
  -9   1   1      156.33      138.80     10.87 o 
  -8   1   1      299.60      311.61     19.47 o 
  -7   1   1     1410.29     1409.67     21.38 o 
  -6   1   1      203.85      208.56      6.12 o 
  -5   1   1      554.04      619.79      9.44 o 
  -4   1   1      338.12      402.82      7.34 o 
  -3   1   1       81.06       73.45      3.58 o 
  -2   1   1     2310.90     2464.88     23.17 o 
  -1   1   1     4232.54     4539.58     44.30 o 
   0   1   1     2307.73     2312.65     22.16 o 
   1   1   1       95.39       71.20      2.48 o 
   2   1   1      980.32      823.46      7.92 o 
   3   1   1      716.00      743.63     11.10 o 
   4   1   1      124.59      126.35      4.38 o 
   5   1   1      145.39      143.62      5.20 o 
   6   1   1      468.72      467.56      8.96 o 
   7   1   1      294.46      281.11      9.00 o 
   8   1   1       85.08       72.14      5.93 o 
   9   1   1       74.00       68.29      9.06 o 
  10   1   1       31.65       31.80      8.09 o 
  11   1   1        7.98        4.89      8.86 o 
  12   1   1      166.34      188.64     21.46 o 
 -11   2   1      177.47      200.06     22.93 o 
 -10   2   1        3.89        3.52      7.84 o 
  -9   2   1      164.38      156.83     15.05 o 
  -8   2   1      121.90      121.27     14.67 o 
  -7   2   1     3152.92     3072.98     46.02 o 
  -6   2   1       52.48       56.71      5.22 o 
  -5   2   1       19.32       12.50      4.11 o 
  -4   2   1     2167.19     2271.40     27.17 o 
  -3   2   1        0.47        3.31      3.32 o 
  -2   2   1       47.59       38.35      3.43 o 
  -1   2   1      334.09      340.91      6.92 o 
   0   2   1     1773.97     1894.52     21.95 o 
   1   2   1     1058.19     1035.87     10.10 o 
   2   2   1        2.20        2.26      2.95 o 
   3   2   1     3190.38     3046.40     26.99 o 
   4   2   1      551.97      539.15      7.50 o 
   5   2   1        4.14        5.63      3.83 o 
   6   2   1       61.89       65.93      5.01 o 
   7   2   1      553.06      538.01     12.22 o 
   8   2   1     2310.16     2278.24     29.98 o 
   9   2   1      189.04      173.04     12.69 o 
  10   2   1        2.46        3.24      6.41 o 
  11   2   1      276.93      278.14     22.63 o 
  12   2   1      230.20      217.32     19.82 o 
 -11   3   1        8.59       10.37     12.75 o 
 -10   3   1      151.87      137.99     11.95 o 
  -9   3   1       15.46        8.10      5.33 o 
  -8   3   1       62.75       60.22      7.72 o 
  -7   3   1        5.67        7.47      5.44 o 
  -6   3   1      656.21      656.98     17.12 o 
  -5   3   1      142.86      162.93      7.29 o 
  -4   3   1      220.42      275.68      7.32 o 
  -3   3   1        0.20        0.78      1.68 o 
  -2   3   1     2342.90     2437.02     28.62 o 
  -1   3   1      306.75      298.64      5.80 o 
   0   3   1     2064.46     2075.37     21.09 o 
   1   3   1       24.70       33.09      3.71 o 
   2   3   1     4606.52     4635.55     38.28 o 
   3   3   1     1472.08     1388.87     13.34 o 
   4   3   1     1572.22     1673.18     16.17 o 
   5   3   1     1103.43     1183.68     13.37 o 
   6   3   1      252.44      230.25      5.88 o 
   7   3   1      102.36       94.84      6.43 o 
   8   3   1      782.22      758.86     15.62 o 
   9   3   1      701.01      712.27     18.46 o 
  10   3   1        0.01       -0.85      6.62 o 
  11   3   1      136.34      142.26     13.16 o 
  12   3   1       56.25       74.07     15.67 o 
 -10   4   1      150.54      150.78     12.86 o 
  -9   4   1       14.43       14.45      5.41 o 
  -8   4   1       84.09       88.73     10.77 o 
  -7   4   1      633.15      601.22     18.01 o 
  -6   4   1      196.22      192.57     10.23 o 
  -5   4   1       60.34       66.18      5.81 o 
  -4   4   1     1149.06     1213.74     16.86 o 
  -3   4   1      650.89      645.18     13.14 o 
  -2   4   1      154.00      154.64      5.61 o 
  -1   4   1       25.51       27.83      2.57 o 
   0   4   1     1962.98     2033.54     19.82 o 
   1   4   1     3308.40     3353.15     32.44 o 
   2   4   1      153.75      147.55      4.18 o 
   3   4   1       90.87       97.08      4.05 o 
   4   4   1      200.90      196.37      4.94 o 
   5   4   1     3680.54     3858.11     32.88 o 
   6   4   1      168.71      176.84      6.51 o 
   7   4   1       26.63       28.99      3.22 o 
   8   4   1      106.33       89.52      8.39 o 
   9   4   1      385.28      398.61     14.44 o 
  10   4   1      158.79      122.30     12.17 o 
  11   4   1      155.06      152.96     13.66 o 
  12   4   1      609.43      654.18     44.62 o 
 -10   5   1      187.72      191.88     26.30 o 
  -9   5   1       47.66       55.05      8.24 o 
  -8   5   1        0.22        0.24      8.03 o 
  -7   5   1       50.92       40.73      6.76 o 
  -6   5   1     2045.44     2035.90     59.15 o 
  -5   5   1      237.53      215.06      9.00 o 
  -4   5   1        0.00        4.04      2.53 o 
  -3   5   1        0.29        4.09      5.39 o 
  -2   5   1       25.37       41.10      4.47 o 
  -1   5   1      198.64      204.73      5.67 o 
   0   5   1      296.04      358.66      7.03 o 
   1   5   1       98.23      101.11      4.23 o 
   2   5   1       78.62       69.15      3.40 o 
   3   5   1      678.58      666.23     10.36 o 
   4   5   1     3254.74     3181.06     30.28 o 
   5   5   1      182.68      168.07      5.15 o 
   6   5   1     1009.72     1021.83     16.51 o 
   7   5   1        1.36        1.56      2.17 o 
   8   5   1       25.32       24.72      4.64 o 
   9   5   1        0.06       -6.28      8.64 o 
  10   5   1      141.65      159.93     19.50 o 
  11   5   1       17.02       22.91     12.48 o 
  12   5   1       42.70       44.44     13.81 o 
  -9   6   1       50.42       47.78     12.26 o 
  -8   6   1      200.06      185.49     12.20 o 
  -7   6   1      190.22      195.90     13.37 o 
  -6   6   1       13.74       13.62      4.86 o 
  -5   6   1     1782.06     1771.41     27.01 o 
  -4   6   1      246.08      258.25     13.12 o 
  -3   6   1      978.98      886.87     21.37 o 
  -2   6   1      124.35      135.38      6.29 o 
  -1   6   1        1.87        0.34      1.81 o 
   0   6   1      372.06      328.90     10.84 o 
   1   6   1      151.18      185.94      5.87 o 
   2   6   1       11.06        5.66      1.82 o 
   3   6   1      926.02      889.37     12.50 o 
   4   6   1      306.31      311.39      8.08 o 
   5   6   1      162.85      176.72      5.43 o 
   6   6   1      789.41      764.29     11.62 o 
   7   6   1        6.20        9.86      3.37 o 
   8   6   1        9.29        7.75      4.29 o 
   9   6   1       20.89       21.25      6.56 o 
  10   6   1       16.01       33.75     11.61 o 
  11   6   1       19.73       40.36     17.88 o 
  12   6   1      482.64      618.05     39.93 o 
  -9   7   1       53.85       55.52     13.42 o 
  -8   7   1      229.25      226.96     13.81 o 
  -7   7   1       83.20       79.54      9.05 o 
  -6   7   1        1.32        0.02      3.91 o 
  -5   7   1       21.14       16.01      5.12 o 
  -4   7   1      386.33      372.01     15.27 o 
  -3   7   1       32.16       27.48      6.81 o 
  -2   7   1      102.40       92.24     12.39 o 
  -1   7   1       96.18       87.51      4.99 o 
   0   7   1      248.97      254.57      7.94 o 
   1   7   1       53.42       47.36      4.03 o 
   2   7   1      118.35      142.60      5.32 o 
   3   7   1      139.71      134.72      5.42 o 
   4   7   1      535.46      519.28     13.44 o 
   5   7   1        3.74        4.90      3.50 o 
   6   7   1       53.55       60.80      6.68 o 
   7   7   1       31.34       31.56      6.01 o 
   8   7   1      252.04      245.12     10.75 o 
   9   7   1       97.02       86.25      8.21 o 
  10   7   1        8.87       20.12     14.64 o 
  11   7   1       77.48      152.92     49.57 o 
  12   7   1        5.10       23.72     14.36 o 
  -8   8   1       20.82       17.10      6.34 o 
  -7   8   1       91.39       74.91      9.20 o 
  -6   8   1       24.02       15.29      6.73 o 
  -5   8   1      154.32      162.58     10.65 o 
  -4   8   1      610.46      596.60     21.71 o 
  -3   8   1      352.01      339.16     14.62 o 
  -2   8   1      205.20      225.27     12.09 o 
  -1   8   1        0.96       -5.20      3.86 o 
   0   8   1      660.04      600.71     17.67 o 
   1   8   1        1.83       -1.66      5.73 o 
   2   8   1      419.13      395.41     12.51 o 
   3   8   1      109.96      105.49      7.76 o 
   4   8   1        6.11        3.87      3.97 o 
   5   8   1      243.19      255.85     22.42 o 
   6   8   1      174.52      167.37     10.02 o 
   7   8   1       53.66       56.99      6.98 o 
   8   8   1      258.65      257.81     11.62 o 
   9   8   1      191.15      188.23     13.72 o 
  10   8   1       28.61       46.16     13.38 o 
  11   8   1       80.46       93.23     28.93 o 
  12   8   1      112.24      115.90     23.26 o 
  -7   9   1       61.47       63.48     13.78 o 
  -6   9   1       89.45       81.34      9.28 o 
  -5   9   1       15.87       14.66      5.48 o 
  -4   9   1       23.45       23.34      9.59 o 
  -3   9   1        3.08        4.37      6.46 o 
  -2   9   1      169.11      148.24     13.52 o 
  -1   9   1        1.39        7.80      6.20 o 
   0   9   1      108.00       95.39      9.01 o 
   1   9   1      161.70      162.15     10.76 o 
   2   9   1       22.94       21.52      5.08 o 
   3   9   1        0.43        2.30      4.19 o 
   4   9   1      766.69      690.51     27.78 o 
   5   9   1      590.56      550.57     19.03 o 
   6   9   1       10.00        7.09      6.06 o 
   7   9   1      166.26      142.14     10.08 o 
   8   9   1       22.19       28.10      8.03 o 
   9   9   1     1264.00     1188.80     25.29 o 
  10   9   1       92.89      110.08     36.14 o 
  11   9   1        1.80       42.54     26.52 o 
  -6  10   1       17.80       13.73      6.17 o 
  -5  10   1     1021.36     1039.91     29.59 o 
  -4  10   1       50.67       46.24     12.76 o 
  -3  10   1      389.20      405.50     34.28 o 
  -2  10   1      160.58      145.81     14.06 o 
  -1  10   1       25.28       36.15      8.73 o 
   0  10   1      135.86      111.68     15.66 o 
   1  10   1      764.44      747.73     22.54 o 
   2  10   1       16.63       31.34      8.70 o 
   3  10   1       97.07       94.15      8.24 o 
   4  10   1       89.27       87.62      8.10 o 
   5  10   1      250.81      249.09     12.82 o 
   6  10   1       55.91       63.44      9.38 o 
   7  10   1      237.31      253.31     13.98 o 
   8  10   1      429.39      423.56     16.87 o 
   9  10   1       39.29       43.04     10.52 o 
  10  10   1       51.55       89.09     16.12 o 
  11  10   1      100.99      171.89     54.74 o 
  -4  11   1       91.35       95.31     18.29 o 
  -3  11   1       58.64       78.91     21.53 o 
  -2  11   1      207.11      246.80     16.46 o 
  -1  11   1      147.16      173.21     15.87 o 
   0  11   1        0.24       -0.87     10.25 o 
   1  11   1        5.78        4.20      5.48 o 
   2  11   1      177.54      179.50     15.22 o 
   3  11   1        6.59        8.43      6.41 o 
   4  11   1        8.84       25.84      5.89 o 
   5  11   1        2.01        7.40      8.15 o 
   6  11   1      318.21      290.21     18.39 o 
   7  11   1       94.78       96.27     11.20 o 
   8  11   1       16.16       21.69      7.49 o 
   9  11   1        0.56        8.94      6.60 o 
  10  11   1      113.11      210.01     21.91 o 
  -3  12   1       17.08        8.69      9.71 o 
  -2  12   1       10.22       32.21     13.47 o 
  -1  12   1      202.08      255.70     17.37 o 
   0  12   1      259.89      253.27     17.04 o 
   1  12   1       85.40       66.59      9.22 o 
   2  12   1       23.70       61.75     16.14 o 
   3  12   1       13.70        9.33      5.57 o 
   4  12   1        5.81       20.22      6.29 o 
   5  12   1       35.17       43.21      7.19 o 
   6  12   1        1.10       22.77      8.19 o 
   7  12   1       36.82       48.68      7.74 o 
   8  12   1        7.79       34.32      9.59 o 
   9  12   1        0.00       33.38     21.53 o 
  -1  13   1       41.63       67.53     12.80 o 
   0  13   1      199.80      192.96     26.66 o 
   1  13   1       15.93       29.83      7.78 o 
   2  13   1      160.62      125.06     12.04 o 
   3  13   1       13.20       24.58      9.37 o 
   4  13   1      106.61      101.55     10.83 o 
   5  13   1        3.22       24.98     11.66 o 
   6  13   1      171.64      184.31     19.95 o 
   7  13   1       59.59       87.71     17.41 o 
  -7 -13   2        2.61       39.77     10.97 o 
  -6 -13   2        4.11       25.74     10.83 o 
  -5 -13   2        4.71        5.33      6.63 o 
  -4 -13   2        0.20        2.47      8.42 o 
  -3 -13   2        2.62        1.74      5.41 o 
  -2 -13   2       13.17       25.05      7.39 o 
  -1 -13   2       58.44       77.76     10.10 o 
   0 -13   2       26.72       51.15     11.62 o 
   1 -13   2       96.83       81.35     17.28 o 
  -9 -12   2      129.13      138.62     11.79 o 
  -8 -12   2      283.79      286.83     16.38 o 
  -7 -12   2        7.15       18.47      6.33 o 
  -6 -12   2      898.34      868.78     39.83 o 
  -5 -12   2       74.61       91.70     15.84 o 
  -4 -12   2      142.37      181.51     12.56 o 
  -3 -12   2        6.08       10.31      5.50 o 
  -2 -12   2      443.27      431.75     33.94 o 
  -1 -12   2       24.56       33.64      7.35 o 
   0 -12   2        6.80       19.18     13.18 o 
   1 -12   2       84.60      111.68     36.35 o 
   2 -12   2        2.45       -2.43      7.74 o 
   3 -12   2        0.55        0.29      8.79 o 
 -10 -11   2       42.39       53.81     21.40 o 
  -9 -11   2       84.10      101.57      9.99 o 
  -8 -11   2      248.82      241.43     13.37 o 
  -7 -11   2     1000.61      924.34     22.97 o 
  -6 -11   2      479.74      422.28     26.83 o 
  -5 -11   2        6.76       11.11      5.47 o 
  -4 -11   2       25.16       23.89      6.53 o 
  -3 -11   2      609.67      583.72     17.09 o 
  -2 -11   2      156.65      152.41     13.27 o 
  -1 -11   2        0.39        7.43      5.39 o 
   0 -11   2       70.40       74.77     13.64 o 
   1 -11   2        1.26        7.87     12.64 o 
   2 -11   2      481.46      552.88     27.91 o 
   3 -11   2       24.35       25.14     12.12 o 
   4 -11   2       91.32       89.22     18.07 o 
 -11 -10   2       57.86       66.93     25.97 o 
 -10 -10   2       63.91       90.78     22.32 o 
  -9 -10   2        0.29        8.96      8.13 o 
  -8 -10   2        9.21        9.03      9.58 o 
  -7 -10   2        0.08        4.46      5.24 o 
  -6 -10   2     1749.03     1589.80     35.35 o 
  -5 -10   2      230.14      220.33     11.56 o 
  -4 -10   2      143.79      116.21      9.05 o 
  -3 -10   2      157.17      158.43     10.34 o 
  -2 -10   2       26.13       16.56      4.99 o 
  -1 -10   2      441.30      375.96     17.14 o 
   0 -10   2        0.64        4.72      5.70 o 
   1 -10   2      213.39      214.01     14.58 o 
   2 -10   2      310.97      281.98     16.35 o 
   3 -10   2        2.14       15.08     10.69 o 
   4 -10   2       35.71       47.48     13.22 o 
   5 -10   2      183.96      172.59     12.45 o 
   6 -10   2        0.12       12.64      4.94 o 
 -11  -9   2        2.10       23.59     17.39 o 
 -10  -9   2       65.89       57.65     10.74 o 
  -9  -9   2       96.75       91.43      9.16 o 
  -8  -9   2       57.45       55.81      7.47 o 
  -7  -9   2        4.56        5.18      5.16 o 
  -6  -9   2       18.35        9.64      5.01 o 
  -5  -9   2      206.11      191.95     12.82 o 
  -4  -9   2      397.45      356.02     12.72 o 
  -3  -9   2      257.64      223.78     10.37 o 
  -2  -9   2       50.18       43.66      5.94 o 
  -1  -9   2      183.68      196.80     11.18 o 
   0  -9   2       63.06       60.43      7.39 o 
   1  -9   2        7.80        3.14      5.16 o 
   2  -9   2        5.59        5.36      7.43 o 
   3  -9   2        9.46       15.97     10.53 o 
   4  -9   2      214.60      211.78     20.49 o 
   5  -9   2        1.68        3.33      3.95 o 
   6  -9   2      123.50      120.85     12.00 o 
   7  -9   2      121.04      130.64     11.42 o 
 -11  -8   2      140.39      166.23     28.10 o 
 -10  -8   2        4.78        7.51     12.72 o 
  -9  -8   2      123.19      115.94     18.88 o 
  -8  -8   2        0.67        5.02      6.16 o 
  -7  -8   2        6.11       11.66      4.99 o 
  -6  -8   2      223.44      200.54     10.20 o 
  -5  -8   2       37.74       42.58      7.54 o 
  -4  -8   2      364.44      340.09     11.85 o 
  -3  -8   2        6.86        2.72      6.27 o 
  -2  -8   2      131.96      123.30      7.94 o 
  -1  -8   2      266.80      232.00     11.22 o 
   0  -8   2       28.73       23.64      5.63 o 
   1  -8   2       88.25       89.73      8.07 o 
   2  -8   2       18.64       12.78     10.65 o 
   3  -8   2      327.17      302.08     13.49 o 
   4  -8   2      708.25      715.73     26.63 o 
   5  -8   2      225.88      200.59     11.93 o 
   6  -8   2      390.04      379.67     23.02 o 
   7  -8   2       49.09       54.07     11.70 o 
   8  -8   2       11.53       19.69      7.08 o 
 -12  -7   2       78.04      109.37     15.63 o 
 -11  -7   2      169.50      189.61     32.22 o 
 -10  -7   2       29.51        7.97      8.46 o 
  -9  -7   2       93.50       92.74     10.73 o 
  -8  -7   2      135.50      130.51      9.32 o 
  -7  -7   2       25.65       26.44      5.33 o 
  -6  -7   2       19.08        9.38      4.86 o 
  -5  -7   2      354.50      317.77     14.67 o 
  -4  -7   2      436.91      386.21      8.41 o 
  -3  -7   2      107.63      123.69      4.88 o 
  -2  -7   2      834.10      732.80     11.42 o 
  -1  -7   2        3.19        4.66      3.07 o 
   0  -7   2       20.71       16.47      2.46 o 
   1  -7   2        0.07       -1.64      3.17 o 
   2  -7   2       13.28        9.33      5.12 o 
   3  -7   2     1221.95     1113.65     24.61 o 
   4  -7   2      754.35      736.61     23.88 o 
   5  -7   2       28.73       18.91      4.90 o 
   6  -7   2      198.95      184.40     16.40 o 
   7  -7   2      623.63      613.80     24.51 o 
   8  -7   2        4.89        2.17      4.07 o 
   9  -7   2        8.29        1.28      4.80 o 
 -11  -6   2      138.33      170.89     23.54 o 
 -10  -6   2      245.14      227.23     14.64 o 
  -9  -6   2       36.83       32.50      7.62 o 
  -8  -6   2      613.88      592.69     23.65 o 
  -7  -6   2      401.60      385.25     14.35 o 
  -6  -6   2       87.38       87.52      5.55 o 
  -5  -6   2        0.74        0.69      1.80 o 
  -4  -6   2      957.88      885.81     14.06 o 
  -3  -6   2       49.38       50.53      3.40 o 
  -2  -6   2      492.41      457.16      8.52 o 
  -1  -6   2        1.15       -0.78      2.06 o 
   0  -6   2      481.07      471.10      8.05 o 
   1  -6   2       55.23       48.05      3.99 o 
   2  -6   2      107.73      117.26      5.40 o 
   3  -6   2      841.67      797.70     19.65 o 
   4  -6   2       24.04       30.60      6.33 o 
   5  -6   2      200.54      179.07      9.55 o 
   6  -6   2      269.21      242.84     11.71 o 
   7  -6   2      127.39      120.80     10.30 o 
   8  -6   2      113.05      108.13     11.88 o 
   9  -6   2       64.73       76.95      9.44 o 
 -12  -5   2        0.18       -1.94     12.72 o 
 -11  -5   2      225.00      211.10     15.97 o 
 -10  -5   2       68.05       63.90      8.68 o 
  -9  -5   2      121.42      107.71      9.55 o 
  -8  -5   2      109.31      129.76      9.84 o 
  -7  -5   2       27.81       36.41      5.14 o 
  -6  -5   2     1157.76     1165.93     17.19 o 
  -5  -5   2       57.79       52.63      3.60 o 
  -4  -5   2      584.80      516.20      8.78 o 
  -3  -5   2       14.64        9.57      2.32 o 
  -2  -5   2      672.56      662.66     11.84 o 
  -1  -5   2     1570.27     1556.32     18.00 o 
   0  -5   2     1638.18     1779.71     18.08 o 
   1  -5   2      589.91      626.22     10.53 o 
   2  -5   2     1429.80     1458.28     18.65 o 
   3  -5   2       67.32       68.37      5.40 o 
   4  -5   2      750.98      698.87     13.83 o 
   5  -5   2      682.07      648.66     16.74 o 
   6  -5   2        0.50        0.66      3.88 o 
   7  -5   2       96.25       81.26      8.40 o 
   8  -5   2       13.59       12.82      4.95 o 
   9  -5   2        0.47       -2.88      4.92 o 
  10  -5   2        0.24       -4.82      4.11 o 
 -12  -4   2      364.80      390.08     26.16 o 
 -11  -4   2      339.24      372.89     18.69 o 
 -10  -4   2       20.66       27.62      6.96 o 
  -9  -4   2     1761.37     1576.41     29.39 o 
  -8  -4   2        1.46        0.24      5.21 o 
  -7  -4   2       11.05        8.86      2.89 o 
  -6  -4   2      184.10      169.59      6.15 o 
  -5  -4   2       46.31       41.86      3.18 o 
  -4  -4   2     1194.77     1205.60     13.36 o 
  -3  -4   2      120.83      127.01      4.45 o 
  -2  -4   2      437.53      397.13      8.35 o 
  -1  -4   2      808.34      812.62     11.61 o 
   0  -4   2      495.41      466.54      6.76 o 
   1  -4   2      184.04      214.23      5.54 o 
   2  -4   2     1258.12     1303.04     16.32 o 
   3  -4   2      721.53      867.41     14.73 o 
   4  -4   2        4.88        2.02      1.98 o 
   5  -4   2       53.34       53.52      5.32 o 
   6  -4   2      513.91      483.88     17.11 o 
   7  -4   2        2.99        0.69      5.41 o 
   8  -4   2      100.13      103.21      9.68 o 
   9  -4   2       30.77       24.08     12.32 o 
  10  -4   2      144.32      150.11     12.41 o 
 -12  -3   2       35.60       25.37     16.01 o 
 -11  -3   2       39.05       33.72     17.22 o 
 -10  -3   2      102.31      100.47     11.69 o 
  -9  -3   2       45.83       54.07      7.63 o 
  -8  -3   2     1141.02     1146.57     23.48 o 
  -7  -3   2       92.89      108.35      6.02 o 
  -6  -3   2      208.03      209.86      7.20 o 
  -5  -3   2      376.99      422.73      8.00 o 
  -4  -3   2      617.53      657.18      8.43 o 
  -3  -3   2      521.52      483.43      7.02 o 
  -2  -3   2     8337.86     8088.15     65.89 o 
  -1  -3   2       27.94       17.12      2.37 o 
   0  -3   2    13440.70    13516.64    131.83 o 
   1  -3   2      694.76      791.59     10.36 o 
   2  -3   2       35.38       51.78      3.72 o 
   3  -3   2      131.81       96.06      4.61 o 
   4  -3   2      338.17      419.98      9.09 o 
   5  -3   2       56.10       53.65      4.36 o 
   6  -3   2        9.78        8.32      3.77 o 
   7  -3   2     1227.77     1164.50     24.33 o 
   8  -3   2        7.28       -5.86      7.64 o 
   9  -3   2        1.46       -1.51      5.77 o 
  10  -3   2        2.83        3.13      8.48 o 
  11  -3   2        0.61       -2.18     24.08 o 
 -12  -2   2       71.09       75.60     12.19 o 
 -11  -2   2       23.65       12.00      8.34 o 
 -10  -2   2       12.29       11.78      7.32 o 
  -9  -2   2        8.31       11.91      5.30 o 
  -8  -2   2     3640.63     3540.78     48.48 o 
  -7  -2   2      569.70      612.59     10.73 o 
  -6  -2   2       53.43       64.53      4.53 o 
  -5  -2   2      842.42      945.45     13.04 o 
  -4  -2   2     3311.19     3591.18     29.92 o 
  -3  -2   2     1003.78     1055.55     12.07 o 
  -2  -2   2     5136.26     5131.25     62.54 o 
  -1  -2   2      181.91      215.53      8.39 o 
   0  -2   2    35667.50    34866.66    296.26 o 
   1  -2   2     2756.64     2880.59     51.92 o 
   2  -2   2        0.20        0.28      2.44 o 
   3  -2   2      477.51      621.47     10.53 o 
   4  -2   2      400.25      399.91      8.06 o 
   5  -2   2       65.47       67.71      4.26 o 
   6  -2   2     1381.98     1427.90     25.44 o 
   7  -2   2       40.55       38.90      9.12 o 
   8  -2   2     1076.61      993.48     22.95 o 
   9  -2   2      186.87      178.91     12.99 o 
  10  -2   2       61.79       49.96     12.50 o 
  11  -2   2       24.26       13.73      9.74 o 
 -12  -1   2       57.72       76.16     30.58 o 
 -11  -1   2        5.86        7.28      9.35 o 
 -10  -1   2       23.90       16.34      9.15 o 
  -9  -1   2       12.07       10.41      6.91 o 
  -8  -1   2     1701.52     1741.65     25.65 o 
  -7  -1   2      149.16      158.71      5.96 o 
  -6  -1   2      294.77      267.82      6.73 o 
  -5  -1   2      261.74      292.69      6.34 o 
  -4  -1   2        0.07       -0.48      1.70 o 
  -3  -1   2       68.87       73.84      3.33 o 
  -2  -1   2     3435.77     3565.86     27.44 o 
  -1  -1   2      612.77      651.79      7.13 o 
   0  -1   2     2240.24     2125.77     30.78 o 
   1  -1   2      713.35      740.58     10.76 o 
   2  -1   2      111.85       92.07      6.57 o 
   3  -1   2      925.74      940.18     15.00 o 
   4  -1   2      433.96      478.66      9.29 o 
   5  -1   2     2384.68     2553.45     38.50 o 
   6  -1   2       13.75       10.46      2.29 o 
   7  -1   2      853.20      798.28     20.36 o 
   8  -1   2       23.51       25.75      5.28 o 
   9  -1   2      156.38      117.01     14.73 o 
  10  -1   2      233.32      191.45     30.55 o 
  11  -1   2        1.95       -5.72     15.21 o 
  12  -1   2       47.63       43.52     13.46 o 
 -11   0   2        4.44       -1.40     10.06 o 
 -10   0   2      101.36       79.16     14.18 o 
  -9   0   2        2.06        1.31      6.09 o 
  -8   0   2      732.93      688.88     17.75 o 
  -7   0   2      596.44      569.78      9.01 o 
  -6   0   2      705.54      762.84     10.18 o 
  -5   0   2     3176.29     3475.79     32.49 o 
  -4   0   2     4161.48     4587.23     42.07 o 
  -3   0   2        7.23       11.58      1.93 o 
  -2   0   2      962.99     1034.76     18.58 o 
  -1   0   2    10636.02    11180.94    102.71 o 
   0   0   2     1017.94     1003.22     28.26 o 
   1   0   2    14094.62    13692.68    109.09 o 
   2   0   2     2936.14     2886.51     23.68 o 
   3   0   2        5.42        5.42      1.47 o 
   4   0   2      317.52      285.62      5.74 o 
   5   0   2     1464.56     1572.03     19.62 o 
   6   0   2      282.55      277.52      6.85 o 
   7   0   2       50.48       51.18      8.06 o 
   8   0   2     3538.06     3355.25     67.24 o 
   9   0   2        4.33        0.88      7.01 o 
  10   0   2        7.02        8.16      9.58 o 
  11   0   2        7.05        4.12      9.48 o 
  12   0   2       24.76       11.78     10.26 o 
 -12   1   2       33.37       13.92     17.32 o 
 -11   1   2       32.80       18.43     10.99 o 
 -10   1   2      110.48       67.88     17.12 o 
  -9   1   2      166.41      157.99     16.13 o 
  -8   1   2      284.54      257.29     12.15 o 
  -7   1   2      312.87      306.26     10.58 o 
  -6   1   2      263.51      252.07      7.03 o 
  -5   1   2       47.46       47.79      3.41 o 
  -4   1   2      638.22      783.02     10.54 o 
  -3   1   2       37.30       39.87      2.80 o 
  -2   1   2     2655.32     2764.97     26.78 o 
  -1   1   2      650.92      665.79      7.30 o 
   0   1   2     1974.45     2063.39     57.14 o 
   1   1   2     1206.41     1274.85     16.37 o 
   2   1   2     6968.13     6813.57     49.46 o 
   3   1   2     1209.93     1116.90     12.44 o 
   4   1   2     1316.14     1375.67     31.27 o 
   5   1   2      380.95      407.79      8.98 o 
   6   1   2      707.47      706.42     10.71 o 
   7   1   2     3089.38     3000.34     34.74 o 
   8   1   2      375.63      398.76     13.01 o 
   9   1   2      295.57      296.54     14.46 o 
  10   1   2       31.43       28.16      7.59 o 
  11   1   2       14.76        7.26      9.79 o 
  12   1   2      288.25      274.42     23.55 o 
 -11   2   2       24.96       17.83     10.70 o 
 -10   2   2       48.69       36.08     12.23 o 
  -9   2   2       55.27       52.84      7.52 o 
  -8   2   2      119.44      143.68      9.93 o 
  -7   2   2     2091.56     2086.68     35.56 o 
  -6   2   2      149.31      155.82      7.66 o 
  -5   2   2       61.19       60.44      6.57 o 
  -4   2   2      132.92      154.74      6.27 o 
  -3   2   2     1967.82     2237.39     23.24 o 
  -2   2   2       19.79       33.57      3.25 o 
  -1   2   2     6349.44     6756.95     62.04 o 
   0   2   2    28314.44    27933.86    292.15 o 
   1   2   2    10697.91    10554.40    141.92 o 
   2   2   2    17370.89    16642.93    158.94 o 
   3   2   2     1691.66     1647.11     17.60 o 
   4   2   2        5.35        4.03      2.29 o 
   5   2   2      217.50      223.90      5.39 o 
   6   2   2      134.64      115.05      5.84 o 
   7   2   2      246.20      260.00      8.82 o 
   8   2   2      255.31      238.61      9.08 o 
   9   2   2      142.71      131.31     11.38 o 
  10   2   2      258.80      290.46     15.49 o 
  11   2   2       83.85       63.86      9.90 o 
  12   2   2       38.20       65.51     15.59 o 
 -11   3   2       33.68       49.19     13.86 o 
 -10   3   2        0.42       -3.89      4.76 o 
  -9   3   2        0.62       -5.45      4.04 o 
  -8   3   2       21.62       22.76      5.52 o 
  -7   3   2      411.46      407.19     14.51 o 
  -6   3   2      310.94      310.60     12.82 o 
  -5   3   2       11.66        9.59      2.79 o 
  -4   3   2        2.12        0.11      2.01 o 
  -3   3   2      414.10      442.55      8.58 o 
  -2   3   2      117.16      105.59      4.54 o 
  -1   3   2      122.50      104.64      3.69 o 
   0   3   2     7156.67     7457.00     62.06 o 
   1   3   2      401.81      355.92      8.37 o 
   2   3   2     2703.25     2617.43     23.29 o 
   3   3   2      181.45      160.29      3.94 o 
   4   3   2       68.78       65.10      3.17 o 
   5   3   2        0.17        8.38      1.97 o 
   6   3   2       18.39       21.86      2.61 o 
   7   3   2       93.82       91.17      6.25 o 
   8   3   2        2.27       -0.54      3.92 o 
   9   3   2       37.06       32.98      7.40 o 
  10   3   2        3.38        7.33      7.05 o 
  11   3   2      113.87      112.95     12.13 o 
  12   3   2      549.60      638.93     31.26 o 
 -10   4   2        2.15        3.16     15.38 o 
  -9   4   2       22.24       22.70      6.19 o 
  -8   4   2      106.34      108.16     10.10 o 
  -7   4   2      187.73      175.01     10.79 o 
  -6   4   2      133.57      130.06      9.56 o 
  -5   4   2       83.72       77.61      5.93 o 
  -4   4   2      193.56      223.73      7.21 o 
  -3   4   2     1170.01     1396.93     24.95 o 
  -2   4   2       11.20        8.43      2.57 o 
  -1   4   2      237.72      279.97      6.15 o 
   0   4   2        3.05       11.09      4.25 o 
   1   4   2        4.67       15.63      2.12 o 
   2   4   2     1766.30     1735.93     17.52 o 
   3   4   2        2.12        5.49      2.45 o 
   4   4   2     1079.94     1066.97     11.99 o 
   5   4   2       98.77       76.08      3.85 o 
   6   4   2     1040.68     1032.50     13.23 o 
   7   4   2      165.89      170.80      7.37 o 
   8   4   2      230.67      224.70      9.22 o 
   9   4   2      103.42      108.81      9.28 o 
  10   4   2      162.95      202.70     14.24 o 
  11   4   2     1102.80     1022.38     27.71 o 
  12   4   2        3.21       -3.39      9.67 o 
 -10   5   2       52.29       39.28      7.91 o 
  -9   5   2       22.75       18.90     17.21 o 
  -8   5   2      158.43      169.90     12.59 o 
  -7   5   2      738.31      768.85     29.89 o 
  -6   5   2       46.47       46.71      6.55 o 
  -5   5   2      192.74      216.81      9.74 o 
  -4   5   2     1271.89     1280.82     18.49 o 
  -3   5   2       71.77       84.74      5.34 o 
  -2   5   2     1372.97     1389.31     18.99 o 
  -1   5   2      567.30      566.99      9.55 o 
   0   5   2     3524.31     3746.49     34.20 o 
   1   5   2      105.69      105.46      4.28 o 
   2   5   2       89.15       85.69      3.63 o 
   3   5   2       30.77       37.50      2.94 o 
   4   5   2      331.93      318.43      7.17 o 
   5   5   2     1159.17     1210.28     20.24 o 
   6   5   2      299.77      299.38      7.62 o 
   7   5   2      133.81      143.96      5.60 o 
   8   5   2      137.46      111.86      6.42 o 
   9   5   2      368.25      357.19     14.08 o 
  10   5   2      270.82      261.15     20.44 o 
  11   5   2       31.80       21.40     19.59 o 
  12   5   2        0.05       -1.35     10.34 o 
  -9   6   2       11.65       20.54      6.53 o 
  -8   6   2       88.19       94.65     16.21 o 
  -7   6   2      122.17      112.88     10.14 o 
  -6   6   2       18.21       28.09      5.95 o 
  -5   6   2     1263.12     1190.83     21.41 o 
  -4   6   2       24.60       30.34      4.89 o 
  -3   6   2       49.67       37.90      7.12 o 
  -2   6   2      147.14      187.85      7.46 o 
  -1   6   2      281.58      324.64      9.99 o 
   0   6   2       83.00       92.07      4.29 o 
   1   6   2      222.42      193.14      5.61 o 
   2   6   2     1472.10     1445.14     20.40 o 
   3   6   2       19.30       18.00      3.85 o 
   4   6   2      378.12      363.04      8.79 o 
   5   6   2      402.47      421.73      8.55 o 
   6   6   2       20.05       25.23      3.52 o 
   7   6   2      108.35      128.18      6.28 o 
   8   6   2       45.30       44.95      6.58 o 
   9   6   2        5.63        4.53      5.41 o 
  10   6   2      225.30      240.65     16.91 o 
  11   6   2       31.45      123.77     68.38 o 
  12   6   2       19.72       20.55     13.01 o 
  -9   7   2        2.55       -0.80      6.14 o 
  -8   7   2       60.71       67.12      8.77 o 
  -7   7   2       26.85       31.32      6.56 o 
  -6   7   2       26.81       22.60      5.85 o 
  -5   7   2      236.51      219.30     11.26 o 
  -4   7   2      558.66      523.00     18.30 o 
  -3   7   2       25.32        7.62      5.94 o 
  -2   7   2       19.55        9.15      5.27 o 
  -1   7   2     1859.56     1828.33     24.47 o 
   0   7   2      730.19      686.23     11.64 o 
   1   7   2       51.42       52.74      4.70 o 
   2   7   2      517.53      509.68      9.70 o 
   3   7   2      206.29      179.43      5.91 o 
   4   7   2       51.95       42.33      3.65 o 
   5   7   2       11.83        5.95      3.45 o 
   6   7   2       42.22       37.27      5.94 o 
   7   7   2       14.30        2.82      4.48 o 
   8   7   2       11.16       13.84      4.98 o 
   9   7   2       92.57       93.57     11.11 o 
  10   7   2      205.54      172.67     15.20 o 
  11   7   2        1.88       39.37     34.70 o 
  12   7   2      175.78      395.74     29.90 o 
  -8   8   2       42.94       40.37     12.44 o 
  -7   8   2        7.62        3.93      9.72 o 
  -6   8   2       63.95       81.83     22.59 o 
  -5   8   2      127.13      116.82      9.91 o 
  -4   8   2      327.84      325.71     15.07 o 
  -3   8   2      510.51      496.72     21.65 o 
  -2   8   2      832.82      756.74     20.56 o 
  -1   8   2       87.54       95.52      9.01 o 
   0   8   2      163.57      145.84     10.09 o 
   1   8   2      352.26      366.01     14.39 o 
   2   8   2      151.83      153.64      8.60 o 
   3   8   2       62.60       65.33      9.53 o 
   4   8   2        1.52        1.21      3.80 o 
   5   8   2      240.83      226.98     12.77 o 
   6   8   2        9.45       10.24      4.71 o 
   7   8   2       37.75       36.63      6.16 o 
   8   8   2       30.53       24.95      5.89 o 
   9   8   2        0.55        2.01      5.07 o 
  10   8   2       29.47       50.06     26.48 o 
  11   8   2       13.70       41.13     21.08 o 
  12   8   2        3.00       -5.05     11.43 o 
  -7   9   2      181.01      167.97     20.21 o 
  -6   9   2        6.10       -0.45      8.83 o 
  -5   9   2       18.84       17.37      5.63 o 
  -4   9   2      250.63      247.59     38.15 o 
  -3   9   2       18.00       23.62     16.63 o 
  -2   9   2       43.01       29.18      8.07 o 
  -1   9   2       31.70       25.60      7.51 o 
   0   9   2      160.63      152.51     11.34 o 
   1   9   2      197.43      180.70     13.76 o 
   2   9   2       74.82       75.11      7.21 o 
   3   9   2        0.18        0.39      3.58 o 
   4   9   2       27.05       30.61      5.85 o 
   5   9   2      552.51      536.06     18.70 o 
   6   9   2      789.55      758.63     22.51 o 
   7   9   2       34.19       44.79      6.84 o 
   8   9   2       67.81       72.73      8.36 o 
   9   9   2       49.05       59.52      7.53 o 
  10   9   2       50.66       64.04     13.19 o 
  11   9   2       12.50       54.82     43.22 o 
  -6  10   2       37.60       29.91      8.00 o 
  -5  10   2       31.78       30.71      7.13 o 
  -4  10   2      228.18      239.95     23.16 o 
  -3  10   2       93.09       80.47     11.15 o 
  -2  10   2       19.63       14.02      9.41 o 
  -1  10   2      168.99      148.35     21.32 o 
   0  10   2       61.08       55.06      9.75 o 
   1  10   2      292.90      269.38     16.40 o 
   2  10   2      900.94      812.53     19.31 o 
   3  10   2       43.50       54.35      6.70 o 
   4  10   2      771.97      729.70     18.55 o 
   5  10   2      598.25      573.24     16.60 o 
   6  10   2     1777.21     1657.31     36.02 o 
   7  10   2       85.04       86.00      8.70 o 
   8  10   2      267.64      272.10     14.02 o 
   9  10   2      210.89      193.13     21.67 o 
  10  10   2      149.99      173.87     12.70 o 
  11  10   2       49.36       78.46     13.74 o 
  -4  11   2       13.80       34.63     12.51 o 
  -3  11   2       19.79       45.73     33.61 o 
  -2  11   2        1.16       18.62     12.64 o 
  -1  11   2       35.16       35.27      8.71 o 
   0  11   2       13.21       16.87     10.72 o 
   1  11   2      289.03      222.85     19.99 o 
   2  11   2        2.08        7.11      5.28 o 
   3  11   2      144.71      145.35     10.32 o 
   4  11   2       64.02       78.16      9.95 o 
   5  11   2       90.48       79.13     10.53 o 
   6  11   2      258.44      235.97     19.30 o 
   7  11   2       46.95       40.56     11.85 o 
   8  11   2      185.34      207.83     12.76 o 
   9  11   2       37.33       63.30     12.25 o 
  10  11   2       15.85       65.70     35.78 o 
  -3  12   2       41.61       24.77     12.12 o 
  -2  12   2       94.69      118.67     27.76 o 
  -1  12   2       74.08       64.10     11.47 o 
   0  12   2        8.76       23.03      8.00 o 
   1  12   2       74.24       70.32     14.03 o 
   2  12   2        5.18       26.02      7.83 o 
   3  12   2       54.03       48.82     11.66 o 
   4  12   2       62.26       71.12     16.59 o 
   5  12   2       19.49       22.06     10.60 o 
   6  12   2      281.75      281.61     25.50 o 
   7  12   2      736.72      705.67     20.57 o 
   8  12   2        9.18       40.68      8.67 o 
   9  12   2        0.01       30.13     38.92 o 
  -1  13   2      134.69      156.94     29.86 o 
   0  13   2        7.57       20.00     12.52 o 
   1  13   2       67.93       74.69      9.96 o 
   2  13   2        2.64       12.14     12.45 o 
   3  13   2        0.01        6.07      5.94 o 
   4  13   2      196.07      169.80     13.89 o 
   5  13   2       65.91       84.11     11.36 o 
   6  13   2      364.85      351.36     20.45 o 
   7  13   2       61.80       74.33     16.74 o 
  -7 -13   3       13.94       27.05     14.04 o 
  -6 -13   3        0.77       28.04     10.40 o 
  -5 -13   3        6.96       21.19     10.15 o 
  -4 -13   3       60.68       63.97      9.62 o 
  -3 -13   3        4.47       11.02      5.86 o 
  -2 -13   3      132.11      135.44     18.45 o 
  -1 -13   3       61.56       64.78      9.33 o 
   0 -13   3      267.95      252.11     29.31 o 
  -8 -12   3       52.73       54.54      8.44 o 
  -7 -12   3       71.54       91.63      9.89 o 
  -6 -12   3       33.48       37.62     11.92 o 
  -5 -12   3        0.70        9.78      4.91 o 
  -4 -12   3        0.00        8.32      7.92 o 
  -3 -12   3       23.21       42.04     11.93 o 
  -2 -12   3       13.89        6.25      6.06 o 
  -1 -12   3        2.23        7.04      6.17 o 
   0 -12   3       41.31       59.17      8.74 o 
   1 -12   3       42.49       78.85     13.62 o 
   2 -12   3       29.75       73.06     23.18 o 
   3 -12   3      145.92      117.83     21.02 o 
 -10 -11   3       36.08       62.07     10.58 o 
  -9 -11   3       71.07       66.52      8.89 o 
  -8 -11   3       11.18       19.85      6.51 o 
  -7 -11   3       61.09       73.71      8.80 o 
  -6 -11   3        1.75       -0.64      5.87 o 
  -5 -11   3       23.37       18.94     12.42 o 
  -4 -11   3       42.04       42.12      6.58 o 
  -3 -11   3      208.91      187.01     10.85 o 
  -2 -11   3      288.34      271.28     12.09 o 
  -1 -11   3      138.15      133.25     11.20 o 
   0 -11   3      354.17      395.56     19.63 o 
   1 -11   3        6.39       23.96      7.58 o 
   2 -11   3        2.98       11.52      8.64 o 
   3 -11   3      106.22       87.18     17.62 o 
   4 -11   3       25.86       26.11     12.36 o 
 -10 -10   3        0.63        3.40     13.17 o 
  -9 -10   3      127.94      119.83     10.55 o 
  -8 -10   3      109.92      109.41      9.87 o 
  -7 -10   3      360.66      354.49     14.20 o 
  -6 -10   3       54.74       62.86      8.94 o 
  -5 -10   3       95.17       84.63      8.25 o 
  -4 -10   3        0.21        6.59      4.62 o 
  -3 -10   3      425.19      379.07     13.50 o 
  -2 -10   3       10.13       10.77      5.86 o 
  -1 -10   3       66.17       69.67      7.26 o 
   0 -10   3       39.42       32.81      7.74 o 
   1 -10   3      105.99      123.88     12.97 o 
   2 -10   3       42.99       33.28      8.14 o 
   3 -10   3       18.25       30.48      9.58 o 
   4 -10   3       59.13       66.72     14.97 o 
   5 -10   3       68.20       72.63      9.05 o 
   6 -10   3       27.82       20.92      6.17 o 
 -11  -9   3      151.02      179.90     24.74 o 
 -10  -9   3       60.83       60.75     10.13 o 
  -9  -9   3      305.99      294.76     28.09 o 
  -8  -9   3       11.58       18.54      5.85 o 
  -7  -9   3      403.31      386.04     17.28 o 
  -6  -9   3     1634.44     1544.25     28.14 o 
  -5  -9   3       53.68       55.81     10.34 o 
  -4  -9   3       19.23       16.23      4.97 o 
  -3  -9   3      118.09      107.63      8.31 o 
  -2  -9   3       44.53       35.55      5.61 o 
  -1  -9   3       75.94       67.25      6.98 o 
   0  -9   3      141.81      145.10     10.34 o 
   1  -9   3       14.29       12.57      6.35 o 
   2  -9   3      383.20      371.34     17.66 o 
   3  -9   3       13.24       12.56      5.98 o 
   4  -9   3        1.00       12.04      8.48 o 
   5  -9   3       56.36       48.89     18.27 o 
   6  -9   3      490.86      506.41     24.19 o 
   7  -9   3       95.94      101.72     11.05 o 
 -11  -8   3       29.31       29.99     12.26 o 
 -10  -8   3       38.06       40.31     11.75 o 
  -9  -8   3       58.52       54.09      9.19 o 
  -8  -8   3      164.99      159.30     10.61 o 
  -7  -8   3        5.30        2.69      4.72 o 
  -6  -8   3      141.15      135.16      9.52 o 
  -5  -8   3       41.35       39.27      7.11 o 
  -4  -8   3      144.52      145.93      8.93 o 
  -3  -8   3      310.82      304.97     10.98 o 
  -2  -8   3      467.41      438.10     13.00 o 
  -1  -8   3       15.40        8.77      2.75 o 
   0  -8   3       71.33       80.59      7.99 o 
   1  -8   3       14.42        2.83      4.42 o 
   2  -8   3        3.55       16.43      5.95 o 
   3  -8   3       11.09       11.30      5.30 o 
   4  -8   3        0.03       -7.01     12.34 o 
   5  -8   3       27.89       26.41      8.73 o 
   6  -8   3      603.32      590.37     27.40 o 
   7  -8   3      382.77      396.12     19.47 o 
   8  -8   3      377.73      375.77     16.35 o 
 -12  -7   3        0.86       11.16     10.15 o 
 -11  -7   3        3.94       18.07     11.74 o 
 -10  -7   3        0.28        7.72     13.50 o 
  -9  -7   3       44.98       44.78      8.48 o 
  -8  -7   3       25.35       16.11      6.64 o 
  -7  -7   3        7.76        7.12      4.96 o 
  -6  -7   3       56.89       49.25      6.18 o 
  -5  -7   3      129.22      138.72      8.75 o 
  -4  -7   3      143.35      151.44      5.43 o 
  -3  -7   3        6.88        3.34      1.87 o 
  -2  -7   3     1752.62     1707.20     19.56 o 
  -1  -7   3       10.89       14.48      2.49 o 
   0  -7   3       39.53       35.68      3.21 o 
   1  -7   3       79.23       74.87      6.74 o 
   2  -7   3      624.12      642.29     17.53 o 
   3  -7   3     1003.98      931.10     22.09 o 
   4  -7   3      139.51      126.96     10.21 o 
   5  -7   3       13.82       16.29      7.06 o 
   6  -7   3      239.39      220.40     11.52 o 
   7  -7   3        1.34       -1.66      5.09 o 
   8  -7   3       22.89       22.20      6.28 o 
 -11  -6   3      110.89      149.98     28.12 o 
 -10  -6   3        1.02       12.41      8.04 o 
  -9  -6   3      149.80      149.13     12.47 o 
  -8  -6   3      429.92      397.35     19.54 o 
  -7  -6   3      387.61      414.11     12.76 o 
  -6  -6   3       87.02       88.55      8.64 o 
  -5  -6   3      185.50      198.18      6.24 o 
  -4  -6   3      136.44      131.44      5.34 o 
  -3  -6   3       41.03       40.13      3.34 o 
  -2  -6   3     2296.27     2210.38     24.81 o 
  -1  -6   3     5165.94     5484.02     51.59 o 
   0  -6   3      431.61      436.41      8.33 o 
   1  -6   3       46.70       42.30      3.84 o 
   2  -6   3       73.67       68.88      4.69 o 
   3  -6   3      601.80      620.67     17.10 o 
   4  -6   3      580.98      555.97     16.58 o 
   5  -6   3      138.44      113.61      8.52 o 
   6  -6   3       13.27        8.48      9.56 o 
   7  -6   3       22.07       12.00      6.29 o 
   8  -6   3      162.37      149.33     16.44 o 
   9  -6   3      106.06       93.74     13.05 o 
 -12  -5   3      246.28      218.24     19.79 o 
 -11  -5   3        5.71       10.77     14.19 o 
 -10  -5   3        2.79       -1.92      6.29 o 
  -9  -5   3      109.91      130.07     11.18 o 
  -8  -5   3      424.17      393.47     14.33 o 
  -7  -5   3       58.52       59.66      5.91 o 
  -6  -5   3      254.68      259.69      7.28 o 
  -5  -5   3       88.02       95.94      5.24 o 
  -4  -5   3        5.48       12.26      2.09 o 
  -3  -5   3      204.03      210.73      5.35 o 
  -2  -5   3      502.97      434.70      7.93 o 
  -1  -5   3      299.61      289.90      7.08 o 
   0  -5   3      434.32      458.44     10.00 o 
   1  -5   3       26.43       29.45      2.95 o 
   2  -5   3      704.50      788.19     12.39 o 
   3  -5   3     1017.12     1096.43     17.92 o 
   4  -5   3        2.83        0.69      2.56 o 
   5  -5   3      231.79      213.54      9.70 o 
   6  -5   3       32.71       41.19      7.10 o 
   7  -5   3        1.04        2.73      4.01 o 
   8  -5   3       75.20       94.93     11.79 o 
   9  -5   3       35.29       31.97      8.16 o 
  10  -5   3       15.49       11.03     14.69 o 
 -12  -4   3      744.05      749.66     26.69 o 
 -11  -4   3       24.09       20.08      8.90 o 
 -10  -4   3      161.19      167.07     11.66 o 
  -9  -4   3       88.43      107.33      9.79 o 
  -8  -4   3      418.97      439.01     26.44 o 
  -7  -4   3      729.98      737.17     15.96 o 
  -6  -4   3      195.35      206.54      6.35 o 
  -5  -4   3     1062.29     1118.38     12.80 o 
  -4  -4   3      129.76      125.22      3.99 o 
  -3  -4   3      249.66      275.55      5.90 o 
  -2  -4   3       15.46        5.24      1.59 o 
  -1  -4   3     2073.04     2021.85     19.11 o 
   0  -4   3      146.45      176.91      3.89 o 
   1  -4   3       80.20       66.21      3.48 o 
   2  -4   3     2560.44     2686.19     28.42 o 
   3  -4   3      227.18      166.98      6.23 o 
   4  -4   3      127.11      124.44      5.71 o 
   5  -4   3      722.90      777.36     17.44 o 
   6  -4   3     1314.81     1293.36     25.04 o 
   7  -4   3      140.07      112.37      9.01 o 
   8  -4   3       15.70       19.54      5.92 o 
   9  -4   3        0.45        5.52      4.56 o 
  10  -4   3       60.88       55.85     11.43 o 
 -12  -3   3        9.84       16.09     12.73 o 
 -11  -3   3       57.15       39.36      9.98 o 
 -10  -3   3      318.90      335.53     20.08 o 
  -9  -3   3       23.14       21.46      6.16 o 
  -8  -3   3      489.25      480.64     11.95 o 
  -7  -3   3      236.09      217.99      7.86 o 
  -6  -3   3      137.49      140.88      6.12 o 
  -5  -3   3       11.43       14.31      2.47 o 
  -4  -3   3     2247.54     2404.40     20.52 o 
  -3  -3   3      119.45       96.72      3.23 o 
  -2  -3   3        4.96        9.59      2.80 o 
  -1  -3   3     2639.20     2714.01     29.21 o 
   0  -3   3     6713.65     7031.20     56.03 o 
   1  -3   3      451.66      502.27      7.69 o 
   2  -3   3      422.62      441.35      8.67 o 
   3  -3   3       79.28       80.92      4.13 o 
   4  -3   3      244.76      219.21      6.44 o 
   5  -3   3      104.26      100.76      6.27 o 
   6  -3   3      113.19      127.43      8.04 o 
   7  -3   3      262.76      272.21     11.65 o 
   8  -3   3       27.27       17.68      5.27 o 
   9  -3   3       39.94       29.49      6.19 o 
  10  -3   3        0.67        7.15      4.81 o 
  11  -3   3       17.63        9.34     19.91 o 
 -12  -2   3       26.89       21.64     12.07 o 
 -11  -2   3       26.07       19.98      8.58 o 
 -10  -2   3       34.79       38.70     10.05 o 
  -9  -2   3      148.36      156.56     12.03 o 
  -8  -2   3     1025.01     1064.50     16.99 o 
  -7  -2   3       17.03        8.00      3.01 o 
  -6  -2   3       46.90       36.50      3.87 o 
  -5  -2   3        8.40        8.44      2.48 o 
  -4  -2   3     2858.79     3147.51     29.67 o 
  -3  -2   3      368.25      343.15      7.39 o 
  -2  -2   3     4736.25     4737.97     52.83 o 
  -1  -2   3    19976.09    19210.31    175.38 o 
   0  -2   3     1555.02     1573.51     15.75 o 
   1  -2   3     3874.15     3840.17     49.79 o 
   2  -2   3      782.92      810.84     13.87 o 
   3  -2   3      343.85      373.37      7.06 o 
   4  -2   3      403.61      439.04      8.14 o 
   5  -2   3       25.51       32.06      6.62 o 
   6  -2   3      130.00      137.03     11.05 o 
   7  -2   3      440.12      421.90     15.09 o 
   8  -2   3      126.97      129.60      9.80 o 
   9  -2   3      147.45      121.70     10.18 o 
  10  -2   3       86.33      102.02     15.15 o 
  11  -2   3       12.30       12.35      9.42 o 
 -12  -1   3      418.80      450.98     26.55 o 
 -11  -1   3      277.37      331.18     32.03 o 
 -10  -1   3      211.44      196.57     15.11 o 
  -9  -1   3       26.73       17.51      7.19 o 
  -8  -1   3      268.67      243.52     11.27 o 
  -7  -1   3       28.49       27.20      3.61 o 
  -6  -1   3      490.35      509.58      9.15 o 
  -5  -1   3        0.31       -1.94      1.81 o 
  -4  -1   3        4.39       13.04      2.74 o 
  -3  -1   3     1140.16     1147.10     15.04 o 
  -2  -1   3     7389.57     7689.29     73.50 o 
  -1  -1   3    11291.19    10498.77    107.43 o 
   0  -1   3     1058.09      988.89     13.77 o 
   1  -1   3      261.91      242.49      5.43 o 
   2  -1   3     2600.42     2648.51     22.20 o 
   3  -1   3      134.77      138.35      4.93 o 
   4  -1   3      828.01      875.97     13.67 o 
   5  -1   3      777.89      812.30     17.47 o 
   6  -1   3      147.33      163.13      5.70 o 
   7  -1   3        5.68        0.05      3.27 o 
   8  -1   3      355.58      325.05     12.80 o 
   9  -1   3       11.36        7.67      8.31 o 
  10  -1   3       41.85       34.45     10.79 o 
  11  -1   3      186.70      203.77     36.93 o 
  12  -1   3       57.50       85.27     15.83 o 
 -12   0   3        0.57       -0.17     11.99 o 
 -10   0   3      153.86      144.10     14.87 o 
  -9   0   3        2.27       -4.86      5.40 o 
  -8   0   3       62.97       51.13      8.40 o 
  -7   0   3      529.99      561.57      9.44 o 
  -6   0   3     1630.61     1694.69     17.35 o 
  -5   0   3      339.34      379.66      7.23 o 
  -4   0   3       60.70      105.37      4.33 o 
  -3   0   3       72.84       82.38      3.54 o 
  -2   0   3     4493.60     4979.73     70.88 o 
  -1   0   3     7471.39     7913.59     82.02 o 
   0   0   3       22.30       23.27      0.80 o 
   1   0   3     9367.88     8970.14     71.33 o 
   2   0   3     9900.73    10022.63     84.20 o 
   3   0   3     2116.90     2092.70     18.95 o 
   4   0   3      502.54      514.21      7.75 o 
   5   0   3      198.70      236.65      5.84 o 
   6   0   3      885.98      918.62     16.05 o 
   7   0   3      232.44      217.50     14.13 o 
   8   0   3     1696.52     1625.60     41.36 o 
   9   0   3        3.41        5.28      7.28 o 
  10   0   3        0.55       -1.45      7.34 o 
  11   0   3      163.41      174.81     36.82 o 
  12   0   3       41.48       43.66     13.53 o 
 -12   1   3        2.92       -5.88     14.55 o 
 -11   1   3       12.36       10.50     10.28 o 
 -10   1   3      134.17      113.40     16.35 o 
  -9   1   3       10.17        2.01      5.57 o 
  -8   1   3      311.51      282.44     11.03 o 
  -7   1   3       32.11       42.22      4.77 o 
  -6   1   3      176.37      191.31      6.24 o 
  -5   1   3      192.03      211.04      5.94 o 
  -4   1   3      250.96      255.62      6.04 o 
  -3   1   3      757.04      827.86     10.38 o 
  -2   1   3    12361.21    13559.66    104.11 o 
  -1   1   3      150.36      154.11      2.85 o 
   0   1   3       39.69       40.97      1.71 o 
   1   1   3     2921.40     2685.90     32.75 o 
   2   1   3       40.13       29.51      1.71 o 
   3   1   3      352.16      382.26      5.39 o 
   4   1   3      684.80      778.69      8.91 o 
   5   1   3      468.01      498.35     13.56 o 
   6   1   3     2026.66     1980.38     35.85 o 
   7   1   3      149.15      176.38      7.48 o 
   8   1   3     1208.78     1205.03     22.70 o 
   9   1   3      523.72      484.21     17.69 o 
  10   1   3       36.88       48.75     11.94 o 
  11   1   3      537.15      564.93     39.69 o 
  12   1   3      183.48      201.88     21.23 o 
 -11   2   3      122.56      135.75     19.28 o 
 -10   2   3      303.86      296.56     27.09 o 
  -9   2   3        4.80       -1.62      4.00 o 
  -8   2   3      624.22      585.39     26.36 o 
  -7   2   3      155.02      154.33     11.34 o 
  -6   2   3       13.53       13.42      6.56 o 
  -5   2   3        0.01        0.02      1.73 o 
  -4   2   3     1171.74     1337.81     14.31 o 
  -3   2   3        5.79        3.98      1.63 o 
  -2   2   3     1084.94     1150.27     12.69 o 
  -1   2   3     1458.39     1570.64     15.53 o 
   0   2   3     5139.61     5306.18     92.95 o 
   1   2   3    15751.30    15567.52    121.65 o 
   2   2   3     7759.59     7636.45     60.96 o 
   3   2   3     3067.35     2904.08     23.60 o 
   4   2   3     1518.21     1538.03     14.75 o 
   5   2   3      338.64      340.35      9.45 o 
   6   2   3      345.90      397.69      9.70 o 
   7   2   3        5.61        9.00      3.45 o 
   8   2   3      397.24      374.23     10.92 o 
   9   2   3       10.23       11.82      6.13 o 
  10   2   3       37.13       38.68      8.18 o 
  11   2   3       23.44       18.09      7.81 o 
  12   2   3       58.55       73.19     17.73 o 
 -11   3   3      161.19      156.33     20.69 o 
 -10   3   3        3.80        2.50     13.03 o 
  -9   3   3        8.03        2.08      4.52 o 
  -8   3   3      497.71      505.14     17.27 o 
  -7   3   3      123.90      105.79      9.08 o 
  -6   3   3       36.30       32.04      4.84 o 
  -5   3   3      502.95      502.56     10.86 o 
  -4   3   3      181.29      187.09      6.37 o 
  -3   3   3        2.73        5.43      2.50 o 
  -2   3   3       46.41       54.56      3.83 o 
  -1   3   3      759.76      816.30     10.47 o 
   0   3   3     2505.60     2739.23     24.64 o 
   1   3   3      192.92      217.99      5.68 o 
   2   3   3     4381.48     4337.70     33.73 o 
   3   3   3      115.79      140.92      3.79 o 
   4   3   3      373.40      423.32      7.43 o 
   5   3   3      451.99      465.08      7.64 o 
   6   3   3       19.62       17.69      2.45 o 
   7   3   3        9.29       10.63      2.81 o 
   8   3   3      966.32      913.71     17.03 o 
   9   3   3      108.74      103.63     11.43 o 
  10   3   3      384.59      369.88     17.22 o 
  11   3   3      133.83      145.54     17.87 o 
  12   3   3        1.49        4.06     13.96 o 
 -10   4   3       14.30       15.27      9.26 o 
  -9   4   3       64.27       48.40      7.77 o 
  -8   4   3       31.50       27.37      6.48 o 
  -7   4   3     1141.81     1153.96     25.91 o 
  -6   4   3      102.67      104.23      9.54 o 
  -5   4   3      597.17      605.76     12.54 o 
  -4   4   3       25.55       40.94      4.02 o 
  -3   4   3      631.90      590.72     11.40 o 
  -2   4   3     2541.65     2661.73     26.43 o 
  -1   4   3      147.11      168.34      5.15 o 
   0   4   3     3206.84     3349.93     38.17 o 
   1   4   3       50.27       39.91      2.62 o 
   2   4   3      481.62      403.66      7.67 o 
   3   4   3       40.74       68.22      3.30 o 
   4   4   3     2571.23     2659.16     23.55 o 
   5   4   3      445.69      449.95      7.73 o 
   6   4   3       26.12       39.77      3.30 o 
   7   4   3        2.88        2.52      2.42 o 
   8   4   3      115.31      116.54      6.51 o 
   9   4   3       50.09       53.34      7.38 o 
  10   4   3        6.56       13.12     10.69 o 
  11   4   3      430.82      460.38     25.46 o 
  12   4   3      403.05      427.58     26.26 o 
 -10   5   3       82.40       81.87     16.14 o 
  -9   5   3       12.00        3.69     11.39 o 
  -8   5   3      623.21      602.43     23.81 o 
  -7   5   3       15.67       23.35      5.47 o 
  -6   5   3      210.96      211.76     11.03 o 
  -5   5   3     2117.71     2134.72     30.34 o 
  -4   5   3      145.99      179.36      7.08 o 
  -3   5   3      957.18      994.11     16.06 o 
  -2   5   3      193.04      198.01      6.20 o 
  -1   5   3      695.32      728.81     11.23 o 
   0   5   3     1054.75     1102.30     13.94 o 
   1   5   3       30.60       31.71      2.72 o 
   2   5   3      727.21      715.55     10.27 o 
   3   5   3     1363.72     1240.51     12.18 o 
   4   5   3      481.78      506.39      8.71 o 
   5   5   3      516.15      502.52      8.48 o 
   6   5   3      198.42      201.55      6.08 o 
   7   5   3      359.93      347.53      8.03 o 
   8   5   3       79.69       62.25      5.12 o 
   9   5   3       23.16       16.72      5.76 o 
  10   5   3       22.35       33.73     13.06 o 
  11   5   3      284.58      308.75     35.41 o 
  12   5   3      543.65      605.86     48.04 o 
  -9   6   3       13.44        8.08      9.86 o 
  -8   6   3       13.55        6.64      6.67 o 
  -7   6   3      146.70      132.36     10.96 o 
  -6   6   3       56.10       64.31      7.75 o 
  -5   6   3       31.57       35.85      9.83 o 
  -4   6   3     3399.18     3348.00     41.73 o 
  -3   6   3      413.92      457.59     16.34 o 
  -2   6   3       22.77       41.98      4.72 o 
  -1   6   3        0.12       -2.01      1.82 o 
   0   6   3     1407.42     1406.01     17.22 o 
   1   6   3     1552.76     1572.18     18.18 o 
   2   6   3      591.26      567.93      9.56 o 
   3   6   3        5.81        7.28      2.97 o 
   4   6   3      431.79      425.01      8.07 o 
   5   6   3      173.17      179.47      5.53 o 
   6   6   3      175.42      181.68      5.97 o 
   7   6   3      697.16      684.22     12.61 o 
   8   6   3       30.29       27.34      5.07 o 
   9   6   3       48.31       37.69      6.95 o 
  10   6   3      126.58      149.10     24.52 o 
  11   6   3      428.99      489.20     59.41 o 
  12   6   3        0.03       -1.60     12.09 o 
  -8   7   3       86.60       76.53      9.81 o 
  -7   7   3       10.80        7.17      8.96 o 
  -6   7   3       36.59       31.36      8.20 o 
  -5   7   3        5.85        4.96      5.49 o 
  -4   7   3       94.98       86.16     10.06 o 
  -3   7   3     1196.83     1151.82     26.49 o 
  -2   7   3      353.37      415.51     15.75 o 
  -1   7   3       29.88       25.92      4.28 o 
   0   7   3      592.23      593.68     11.07 o 
   1   7   3     2895.38     2813.42     31.71 o 
   2   7   3      942.03      887.14     14.67 o 
   3   7   3      131.20      130.74      5.29 o 
   4   7   3       28.42       20.16      2.79 o 
   5   7   3       28.89       21.32      5.07 o 
   6   7   3       18.44       14.40      3.93 o 
   7   7   3      836.61      733.95     22.86 o 
   8   7   3        4.01        8.51      4.62 o 
   9   7   3      228.88      202.60     12.72 o 
  10   7   3       57.20       71.28     12.02 o 
  11   7   3      156.38      217.10     32.33 o 
  -8   8   3      167.43      202.65     15.08 o 
  -7   8   3      203.83      221.37     13.42 o 
  -6   8   3       51.39       46.61      7.60 o 
  -5   8   3        6.91        2.42      6.71 o 
  -4   8   3        8.67        8.13      5.87 o 
  -3   8   3        2.78        3.15      6.02 o 
  -2   8   3      251.00      243.01     12.75 o 
  -1   8   3      454.58      410.34     18.27 o 
   0   8   3      332.61      303.30     13.56 o 
   1   8   3     2358.95     2226.07     38.94 o 
   2   8   3        2.91        6.67      3.93 o 
   3   8   3        0.41       -2.22      4.26 o 
   4   8   3      191.55      186.44      9.65 o 
   5   8   3      426.92      371.91     15.23 o 
   6   8   3       23.45       23.35      7.12 o 
   7   8   3       27.34       26.43      6.79 o 
   8   8   3        0.01       -0.85      4.37 o 
   9   8   3       32.49       26.56      7.79 o 
  10   8   3       91.87      124.92     15.61 o 
  11   8   3      193.93      226.06     44.83 o 
  -7   9   3        7.45        2.44      8.35 o 
  -6   9   3       77.00       58.46      8.65 o 
  -5   9   3        5.88        6.14      9.05 o 
  -4   9   3      167.62      213.42     25.00 o 
  -3   9   3       12.78       14.13     11.75 o 
  -2   9   3      321.40      304.01     16.59 o 
  -1   9   3        4.53        0.60      5.35 o 
   0   9   3      381.33      322.25     14.11 o 
   1   9   3        5.14        4.30      5.25 o 
   2   9   3       36.26       32.50      5.83 o 
   3   9   3       90.29       87.20      7.74 o 
   4   9   3      247.62      234.43     10.57 o 
   5   9   3       97.74      100.34     10.41 o 
   6   9   3      118.18      128.31     11.46 o 
   7   9   3        5.29        6.64      5.08 o 
   8   9   3       13.08       16.73      5.38 o 
   9   9   3      372.04      371.38     21.32 o 
  10   9   3        5.16       21.47     21.02 o 
  11   9   3       42.35       76.70     30.58 o 
  -6  10   3      396.92      365.59     19.56 o 
  -5  10   3       18.74       21.64      6.38 o 
  -4  10   3      144.08      138.10     19.88 o 
  -3  10   3      257.93      249.94     25.46 o 
  -2  10   3       23.63       29.50      7.98 o 
  -1  10   3        5.78       -0.67      5.43 o 
   0  10   3      443.80      401.96     28.65 o 
   1  10   3       14.14       19.39      8.64 o 
   2  10   3      173.67      148.30      9.49 o 
   3  10   3       39.46       46.32      6.69 o 
   4  10   3      111.68      110.66      9.07 o 
   5  10   3      175.89      174.32     10.47 o 
   6  10   3      209.07      213.41     15.07 o 
   7  10   3       28.90       32.72      6.37 o 
   8  10   3      129.31      141.86     12.66 o 
   9  10   3       20.74       30.40     11.86 o 
  10  10   3       30.17       58.84     28.19 o 
  11  10   3       19.64       48.74     39.55 o 
  -4  11   3       33.85       21.00     11.26 o 
  -3  11   3      336.66      422.01     46.48 o 
  -2  11   3      111.41      115.49     13.49 o 
  -1  11   3       52.49       50.16      9.63 o 
   0  11   3       25.84       18.63      7.48 o 
   1  11   3      104.09       91.06      9.86 o 
   2  11   3      966.87      940.54     32.31 o 
   3  11   3        0.02        3.83      4.96 o 
   4  11   3        1.75        2.86      4.49 o 
   5  11   3        6.31       13.60      5.13 o 
   6  11   3       26.83       28.93      7.57 o 
   7  11   3        7.80       13.75      5.52 o 
   8  11   3       55.42       59.02     14.79 o 
   9  11   3       80.95       96.86     11.24 o 
  10  11   3      104.60      198.28     30.45 o 
  -3  12   3       69.45       58.86     15.31 o 
  -2  12   3       63.85       92.95     29.29 o 
  -1  12   3      253.18      240.41     26.33 o 
   0  12   3        0.36       15.49     14.07 o 
   1  12   3      145.58      154.11     12.82 o 
   2  12   3      401.01      373.20     22.16 o 
   3  12   3       46.57       63.23      7.66 o 
   4  12   3      161.60      161.38     22.82 o 
   5  12   3      139.51      148.74     10.90 o 
   6  12   3        0.79       21.07     13.32 o 
   7  12   3      318.94      345.18     14.88 o 
   8  12   3      137.53      140.31     13.36 o 
   9  12   3       14.44       46.62     13.39 o 
  -1  13   3       39.84       69.09     24.31 o 
   0  13   3        8.88       22.13     19.81 o 
   1  13   3       56.02       31.74      7.71 o 
   2  13   3       30.33        8.72      6.33 o 
   3  13   3       51.33       65.11      9.36 o 
   4  13   3      129.77      164.10     22.98 o 
   5  13   3       47.77       60.80     16.24 o 
   6  13   3        1.85       21.42     29.72 o 
   7  13   3      285.55      303.22     20.24 o 
  -6 -13   4       38.36       67.86     24.04 o 
  -5 -13   4       35.26       52.98     13.10 o 
  -4 -13   4      206.84      202.10     15.06 o 
  -3 -13   4        0.82        6.79      5.92 o 
  -2 -13   4      125.72      126.48     12.15 o 
  -1 -13   4      103.35      136.99     13.68 o 
   0 -13   4      115.85      109.49     14.58 o 
  -8 -12   4      209.24      210.05     16.12 o 
  -7 -12   4       10.37       24.46      6.59 o 
  -6 -12   4        6.55        9.73      8.86 o 
  -5 -12   4       20.94       25.03      6.28 o 
  -4 -12   4      144.98      122.83     15.45 o 
  -3 -12   4        0.86        2.35      5.43 o 
  -2 -12   4       77.36       92.58     10.31 o 
  -1 -12   4        3.75        9.19      6.13 o 
   0 -12   4       94.13      102.95     10.85 o 
   1 -12   4       78.39      114.99     16.11 o 
   2 -12   4       66.76       52.88     14.45 o 
   3 -12   4       30.63       39.82     14.08 o 
  -9 -11   4       27.15       42.26     10.76 o 
  -8 -11   4      514.86      495.66     18.67 o 
  -7 -11   4      322.28      307.04     13.98 o 
  -6 -11   4       22.32       33.56      8.00 o 
  -5 -11   4      530.38      463.74     15.80 o 
  -4 -11   4      105.28      102.14     13.73 o 
  -3 -11   4      111.03      115.93      9.65 o 
  -2 -11   4       12.76        9.44      4.52 o 
  -1 -11   4       93.57      112.94     10.80 o 
   0 -11   4        5.24       13.15      6.26 o 
   1 -11   4      497.81      487.40     21.82 o 
   2 -11   4      258.42      260.63     16.24 o 
   3 -11   4      149.61      152.27     22.06 o 
   4 -11   4       55.95       63.21     15.73 o 
 -10 -10   4       18.88       18.70     10.40 o 
  -9 -10   4       87.45       90.23     11.93 o 
  -8 -10   4        0.01        3.56      5.87 o 
  -7 -10   4      495.67      467.31     16.17 o 
  -6 -10   4      380.57      375.48     14.16 o 
  -5 -10   4     1125.62     1008.99     27.78 o 
  -4 -10   4      284.02      286.30     12.01 o 
  -3 -10   4      188.36      161.84     10.22 o 
  -2 -10   4       45.33       53.69      6.85 o 
  -1 -10   4      130.73      133.57     12.75 o 
   0 -10   4      165.31      156.49     14.12 o 
   1 -10   4        7.68        4.42      5.74 o 
   2 -10   4      118.30      144.15     21.55 o 
   3 -10   4        5.15        4.22      7.79 o 
   4 -10   4      291.87      305.38     25.99 o 
   5 -10   4      393.04      407.58     17.31 o 
   6 -10   4        7.69       11.25      7.22 o 
 -11  -9   4       96.73      128.47     22.21 o 
 -10  -9   4       58.45       64.62     13.87 o 
  -9  -9   4       12.23       29.97      7.96 o 
  -8  -9   4       80.17       90.22      8.96 o 
  -7  -9   4      139.45      107.61      9.19 o 
  -6  -9   4       22.86       23.17      5.85 o 
  -5  -9   4      233.99      213.24     16.81 o 
  -4  -9   4       13.08       14.49      4.71 o 
  -3  -9   4       10.08        9.04      4.43 o 
  -2  -9   4      252.90      230.43     10.51 o 
  -1  -9   4      621.28      608.89     17.30 o 
   0  -9   4      161.34      160.25     11.84 o 
   1  -9   4      677.09      640.03     26.71 o 
   2  -9   4      409.92      401.14     18.87 o 
   3  -9   4       92.26      108.49     22.11 o 
   4  -9   4        2.64        2.06      7.14 o 
   5  -9   4        0.47        4.46      3.99 o 
   6  -9   4       14.44       29.74     14.83 o 
   7  -9   4        6.20        6.28      7.29 o 
 -11  -8   4        0.61        6.13     17.50 o 
 -10  -8   4      199.08      199.93     15.98 o 
  -9  -8   4        7.01       13.16      6.66 o 
  -8  -8   4       58.72       56.54      9.02 o 
  -7  -8   4       17.08        9.14      4.92 o 
  -6  -8   4     1328.66     1185.36     23.43 o 
  -5  -8   4       17.58       21.44      6.27 o 
  -4  -8   4      186.78      194.68     10.44 o 
  -3  -8   4       36.88       21.02      4.67 o 
  -2  -8   4       11.65        3.42      4.21 o 
  -1  -8   4      260.74      264.79      8.17 o 
   0  -8   4       25.82       36.56      6.21 o 
   1  -8   4     1562.60     1439.96     30.05 o 
   2  -8   4        7.02       20.04      6.52 o 
   3  -8   4        7.67       16.11      6.20 o 
   4  -8   4       32.33       18.96      8.20 o 
   5  -8   4      249.44      226.57     13.39 o 
   6  -8   4       44.14       65.35      7.84 o 
   7  -8   4      182.41      151.66     11.69 o 
   8  -8   4       40.65       45.22     10.73 o 
 -12  -7   4       97.44      132.09     24.54 o 
 -11  -7   4       54.86       86.56     30.35 o 
 -10  -7   4       28.82       25.87      8.03 o 
  -9  -7   4       13.84       17.59      6.87 o 
  -8  -7   4       34.49       45.84      8.11 o 
  -7  -7   4       23.18       30.87      5.76 o 
  -6  -7   4      134.49      132.70      8.57 o 
  -5  -7   4      101.44       88.62      7.48 o 
  -4  -7   4       30.47       36.57      5.01 o 
  -3  -7   4      573.95      502.13      9.28 o 
  -2  -7   4      135.25      141.07      4.94 o 
  -1  -7   4     1405.43     1436.08     21.15 o 
   0  -7   4      519.25      480.24     11.31 o 
   1  -7   4      165.15      157.19      7.88 o 
   2  -7   4     1299.01     1270.76     31.88 o 
   3  -7   4      462.00      497.68     15.97 o 
   4  -7   4      132.38      146.78     12.33 o 
   5  -7   4       13.76        7.66      7.84 o 
   6  -7   4      464.41      441.27     15.39 o 
   7  -7   4        7.92        3.96      4.50 o 
   8  -7   4       83.15       80.89     12.30 o 
 -12  -6   4      163.57      164.39     17.82 o 
 -11  -6   4       90.17       89.31     15.48 o 
 -10  -6   4        8.80       18.53      6.97 o 
  -9  -6   4      434.00      398.61     17.02 o 
  -8  -6   4       40.36       45.42      7.94 o 
  -7  -6   4      114.64      128.13     10.72 o 
  -6  -6   4      166.80      161.72      8.93 o 
  -5  -6   4       16.51       13.31      2.49 o 
  -4  -6   4        5.15        2.13      2.37 o 
  -3  -6   4      176.49      161.42      4.98 o 
  -2  -6   4      996.62      925.80     12.27 o 
  -1  -6   4     1699.26     1698.77     17.76 o 
   0  -6   4        6.24        1.78      2.00 o 
   1  -6   4       98.81      101.84      4.98 o 
   2  -6   4      709.92      720.66     12.52 o 
   3  -6   4      730.92      714.26     18.00 o 
   4  -6   4        5.17        5.59      4.70 o 
   5  -6   4      379.52      337.08     12.31 o 
   6  -6   4      317.10      333.92     12.97 o 
   7  -6   4       93.39      103.79     10.62 o 
   8  -6   4       55.44       47.72      7.44 o 
   9  -6   4        2.71        5.96      8.74 o 
 -12  -5   4       34.99       16.21      9.83 o 
 -11  -5   4       68.13       65.30     11.00 o 
 -10  -5   4      495.90      535.75     18.15 o 
  -9  -5   4      464.48      431.99     15.79 o 
  -8  -5   4      343.09      365.59     14.26 o 
  -7  -5   4      918.15      903.12     20.08 o 
  -6  -5   4      344.85      325.65      9.77 o 
  -5  -5   4      867.80      889.23     14.55 o 
  -4  -5   4      344.22      348.92      6.94 o 
  -3  -5   4       44.96       40.36      2.84 o 
  -2  -5   4      420.09      426.47     10.67 o 
  -1  -5   4       12.19       12.05      1.58 o 
   0  -5   4     1136.55     1147.25     14.88 o 
   1  -5   4      106.48      138.19      4.90 o 
   2  -5   4        4.38        0.68      1.80 o 
   3  -5   4       30.94       27.71      5.28 o 
   4  -5   4      394.21      402.62     10.00 o 
   5  -5   4       73.97       69.18      6.65 o 
   6  -5   4       24.03       25.10      5.16 o 
   7  -5   4      953.86      903.78     22.32 o 
   8  -5   4      319.39      324.63     27.62 o 
   9  -5   4       28.24       32.38      6.71 o 
  10  -5   4      375.12      364.07     16.47 o 
 -12  -4   4      221.28      252.19     18.59 o 
 -11  -4   4       32.01       32.33      9.81 o 
 -10  -4   4      111.55      120.95     10.77 o 
  -9  -4   4      130.50       98.01      9.78 o 
  -8  -4   4     4305.05     4058.73     58.49 o 
  -7  -4   4      662.79      622.36     14.97 o 
  -6  -4   4       12.43        5.73      2.48 o 
  -5  -4   4      788.97      806.14     11.91 o 
  -4  -4   4     1472.33     1496.67     14.91 o 
  -3  -4   4        2.14       -1.87      1.23 o 
  -2  -4   4      315.62      292.00      5.58 o 
  -1  -4   4      261.28      266.39      4.03 o 
   0  -4   4     4499.81     4811.00     45.49 o 
   1  -4   4      980.45     1114.35     14.11 o 
   2  -4   4       36.94       28.04      2.66 o 
   3  -4   4      177.06      175.14      4.71 o 
   4  -4   4        8.41        9.09      3.11 o 
   5  -4   4      708.07      691.55     16.18 o 
   6  -4   4     1301.35     1284.04     24.79 o 
   7  -4   4      894.21      878.84     21.10 o 
   8  -4   4       19.63       27.00      5.81 o 
   9  -4   4       32.02       26.72      9.74 o 
  10  -4   4        8.71        6.27     10.49 o 
 -12  -3   4       10.39       11.18      9.02 o 
 -11  -3   4        8.37        9.08      7.66 o 
 -10  -3   4        7.26        0.78      6.96 o 
  -9  -3   4      339.92      325.45     14.58 o 
  -8  -3   4        7.34        3.90      4.22 o 
  -7  -3   4      475.26      468.57     11.02 o 
  -6  -3   4      505.05      495.40     10.47 o 
  -5  -3   4       25.08       23.23      2.70 o 
  -4  -3   4      500.37      483.97      7.90 o 
  -3  -3   4      843.79      831.43      9.21 o 
  -2  -3   4      560.04      500.77      6.17 o 
  -1  -3   4     4212.93     4280.55     29.22 o 
   0  -3   4     2166.28     2260.96     23.88 o 
   1  -3   4      332.25      335.32      6.02 o 
   2  -3   4     4181.84     4445.27     72.68 o 
   3  -3   4      892.47     1035.27     15.48 o 
   4  -3   4      315.39      310.53      7.41 o 
   5  -3   4      182.95      242.97     10.81 o 
   6  -3   4      538.74      530.12     14.79 o 
   7  -3   4       80.49       71.98      7.36 o 
   8  -3   4      571.30      511.21     20.10 o 
   9  -3   4      197.33      204.60     11.55 o 
  10  -3   4       27.01       30.76      6.69 o 
  11  -3   4        5.85       -0.20     15.90 o 
 -12  -2   4      144.20      126.48     15.72 o 
 -11  -2   4      125.90      165.82     17.78 o 
 -10  -2   4        0.64        5.08      6.91 o 
  -9  -2   4        2.70        5.23      5.17 o 
  -8  -2   4      293.77      281.07      9.68 o 
  -7  -2   4      721.84      729.75     12.13 o 
  -6  -2   4       14.94       17.00      3.03 o 
  -5  -2   4      110.90      134.71      5.40 o 
  -4  -2   4      333.75      350.32      7.42 o 
  -3  -2   4      475.97      496.07      7.39 o 
  -2  -2   4      949.59      896.39     13.23 o 
  -1  -2   4     4756.07     4674.13     39.12 o 
   0  -2   4     6337.62     6442.46     71.95 o 
   1  -2   4      181.95      179.52      5.92 o 
   2  -2   4     1970.80     1978.64     21.57 o 
   3  -2   4      312.50      337.16      7.39 o 
   4  -2   4     1904.06     2188.01     45.60 o 
   5  -2   4        6.64        6.69      3.97 o 
   6  -2   4        0.47       -0.38      3.18 o 
   7  -2   4      116.94       99.38      8.17 o 
   8  -2   4      872.83      807.91     20.30 o 
   9  -2   4       59.96       60.20      7.66 o 
  10  -2   4        0.03        4.05      8.16 o 
  11  -2   4        0.07        0.44      8.37 o 
 -12  -1   4       61.13       47.97     10.63 o 
 -11  -1   4       81.22      111.43     22.31 o 
 -10  -1   4       61.35       56.31      9.87 o 
  -9  -1   4       65.02       53.34      9.31 o 
  -8  -1   4      315.71      325.47     16.46 o 
  -7  -1   4     1071.16     1049.44     14.64 o 
  -6  -1   4      931.98      925.48     12.83 o 
  -5  -1   4      496.45      606.73      9.53 o 
  -4  -1   4       27.97       20.73      2.80 o 
  -3  -1   4      876.72     1044.64     13.33 o 
  -2  -1   4     4771.59     4740.50     66.58 o 
  -1  -1   4    13541.77    12978.36    130.31 o 
   0  -1   4    10129.81     9904.35    123.56 o 
   1  -1   4     5155.68     4888.73     54.56 o 
   2  -1   4       74.12       79.81      5.76 o 
   3  -1   4     2821.07     3055.69     33.01 o 
   4  -1   4     1824.24     2113.45     25.69 o 
   5  -1   4      291.81      287.29      6.95 o 
   6  -1   4      193.91      194.42      6.27 o 
   7  -1   4       50.25       48.60      5.95 o 
   8  -1   4      937.43      909.63     26.99 o 
   9  -1   4       65.10       63.89     12.27 o 
  10  -1   4        9.78        8.12      8.64 o 
  11  -1   4        2.43        8.12     10.92 o 
  12  -1   4      264.17      311.00     23.85 o 
 -12   0   4        7.68      -14.49     11.44 o 
 -10   0   4      121.43      124.14     15.10 o 
  -9   0   4        5.67       -2.23      6.32 o 
  -8   0   4       32.51       11.41     11.35 o 
  -7   0   4       15.11       10.19      3.08 o 
  -6   0   4        9.80       11.43      2.25 o 
  -5   0   4      421.55      523.70     10.20 o 
  -4   0   4     3812.36     4378.42     56.48 o 
  -3   0   4       66.57       99.05      4.56 o 
  -2   0   4     6496.68     7035.41     66.53 o 
  -1   0   4     6412.88     6680.00     71.55 o 
   0   0   4     1218.28     1307.89     17.44 o 
   1   0   4     3883.42     3703.78     32.10 o 
   2   0   4    10977.32    10901.44     95.99 o 
   3   0   4      604.41      670.69      9.14 o 
   4   0   4      853.57      879.59     12.96 o 
   5   0   4       71.27       52.48      4.46 o 
   6   0   4        7.09        8.34      3.08 o 
   7   0   4      614.73      598.86     17.78 o 
   8   0   4       58.68       61.20     11.03 o 
   9   0   4       45.73       45.05     10.26 o 
  10   0   4       60.83       51.45     11.91 o 
  11   0   4       22.97       20.56     10.77 o 
  12   0   4        1.32        5.55      9.81 o 
 -12   1   4        0.18       -7.96     15.48 o 
 -11   1   4       74.67       40.73     13.68 o 
 -10   1   4      169.20      155.16     26.86 o 
  -9   1   4        0.70        1.27     16.44 o 
  -8   1   4        5.40        3.86      3.78 o 
  -7   1   4      676.85      750.14     17.66 o 
  -6   1   4       63.36       80.27      4.90 o 
  -5   1   4     1145.54     1266.85     15.84 o 
  -4   1   4       47.10       66.34      4.40 o 
  -3   1   4      138.15      152.31      4.16 o 
  -2   1   4     2001.23     2234.56     21.31 o 
  -1   1   4      262.05      296.52      4.23 o 
   0   1   4     3517.08     3602.56     29.58 o 
   1   1   4    16793.49    16343.62    281.81 o 
   2   1   4        0.74        3.54      2.66 o 
   3   1   4      401.58      320.49      4.94 o 
   4   1   4     2972.16     3062.07     25.20 o 
   5   1   4     2146.74     2302.89     32.33 o 
   6   1   4      454.97      465.47     10.32 o 
   7   1   4        0.58        3.41      2.95 o 
   8   1   4     2863.54     2675.51     37.92 o 
   9   1   4       11.96       10.85      8.39 o 
  10   1   4       40.98       33.94     10.16 o 
  11   1   4      137.93      157.78     18.15 o 
  12   1   4       68.93       77.49     15.01 o 
 -11   2   4       83.12       81.42     15.59 o 
 -10   2   4       75.39       81.77     15.39 o 
  -9   2   4        5.21        5.02      9.87 o 
  -8   2   4       82.53       71.89      8.36 o 
  -7   2   4     1051.10     1125.83     24.57 o 
  -6   2   4       54.79       76.14      6.51 o 
  -5   2   4      119.15      130.18      4.48 o 
  -4   2   4      333.66      428.98      7.33 o 
  -3   2   4      399.50      437.31      6.57 o 
  -2   2   4     2687.87     3086.94     29.08 o 
  -1   2   4     1112.62     1131.72     12.36 o 
   0   2   4     6906.64     7208.31     57.66 o 
   1   2   4    23106.02    22817.38    162.36 o 
   2   2   4      530.66      522.07      8.67 o 
   3   2   4      456.99      503.02      6.57 o 
   4   2   4     3987.08     4160.85     33.16 o 
   5   2   4     1974.35     2173.73     20.06 o 
   6   2   4       15.21       15.99      2.27 o 
   7   2   4     1116.18     1065.12     17.32 o 
   8   2   4      165.71      159.09      9.78 o 
   9   2   4      104.68      109.48     10.20 o 
  10   2   4      321.60      312.48     15.31 o 
  11   2   4      156.59      132.86     16.62 o 
  12   2   4      281.55      322.45     49.65 o 
 -11   3   4        0.04        1.25      9.09 o 
 -10   3   4       23.79       37.33     27.84 o 
  -9   3   4      106.31      130.55     13.98 o 
  -8   3   4        0.02       -2.38      4.09 o 
  -7   3   4        1.26        3.25      6.91 o 
  -6   3   4      193.52      201.51      9.01 o 
  -5   3   4      457.91      525.09     11.29 o 
  -4   3   4        2.06       -0.39      1.95 o 
  -3   3   4     1018.73     1089.06     13.62 o 
  -2   3   4     2669.46     2951.15     30.56 o 
  -1   3   4       19.70       29.97      2.68 o 
   0   3   4    11079.02    11646.37     92.21 o 
   1   3   4     8359.11     8664.01     90.64 o 
   2   3   4        0.07        2.64      1.31 o 
   3   3   4      160.31      157.87      3.95 o 
   4   3   4      564.60      580.07      8.05 o 
   5   3   4      235.15      241.83      5.57 o 
   6   3   4       10.70        8.77      2.10 o 
   7   3   4      609.38      653.42     10.29 o 
   8   3   4      952.43      926.07     21.45 o 
   9   3   4     1619.69     1578.17     28.01 o 
  10   3   4      336.15      328.08     15.64 o 
  11   3   4        0.55        4.03      8.94 o 
  12   3   4       52.98       59.94     14.16 o 
 -10   4   4        0.82       -5.21      8.81 o 
  -9   4   4       41.93       44.58      9.55 o 
  -8   4   4      428.15      425.44     16.32 o 
  -7   4   4     1267.42     1271.58     27.60 o 
  -6   4   4     1027.80     1080.57     20.29 o 
  -5   4   4        6.32        3.14      3.11 o 
  -4   4   4      152.52      158.50     10.59 o 
  -3   4   4      116.48      130.54      6.29 o 
  -2   4   4        0.09        6.16      2.11 o 
  -1   4   4      740.87      870.11     11.88 o 
   0   4   4      141.88      171.10      5.18 o 
   1   4   4     1580.66     1575.28     16.46 o 
   2   4   4        5.61        2.11      1.34 o 
   3   4   4      834.15      751.88     10.16 o 
   4   4   4        2.37        5.99      2.03 o 
   5   4   4      558.04      561.30      8.64 o 
   6   4   4      174.93      182.76      5.51 o 
   7   4   4        1.58       -0.79      2.24 o 
   8   4   4        3.35        5.66      3.42 o 
   9   4   4        5.34       12.26      5.87 o 
  10   4   4      102.22      120.51      9.79 o 
  11   4   4      332.42      368.16     23.13 o 
  12   4   4       86.39      137.41     28.91 o 
 -10   5   4        9.84        6.42      9.52 o 
  -9   5   4      366.29      381.79     16.70 o 
  -8   5   4       35.96       43.92      7.43 o 
  -7   5   4      385.22      375.40     14.96 o 
  -6   5   4      184.74      218.81     14.99 o 
  -5   5   4     1605.00     1611.77     25.63 o 
  -4   5   4       69.94       81.30      5.74 o 
  -3   5   4      107.34      126.17      6.45 o 
  -2   5   4       24.93       32.80      3.36 o 
  -1   5   4      618.74      588.50     10.11 o 
   0   5   4      135.59      110.06      4.44 o 
   1   5   4        6.41        8.18      1.98 o 
   2   5   4      476.39      498.46      7.40 o 
   3   5   4       68.83       68.10      2.86 o 
   4   5   4       10.21       17.19      2.48 o 
   5   5   4     1528.00     1480.32     23.42 o 
   6   5   4      229.19      230.79      7.10 o 
   7   5   4        0.91        3.15      2.72 o 
   8   5   4      162.20      143.47      6.50 o 
   9   5   4       15.33       13.46      6.13 o 
  10   5   4      132.79      137.81     12.79 o 
  11   5   4       20.08       22.36     10.33 o 
  12   5   4       64.98       54.99     14.20 o 
  -9   6   4       30.52       28.07      7.38 o 
  -8   6   4       32.91       22.61      7.58 o 
  -7   6   4       54.51       70.26      8.81 o 
  -6   6   4       59.58       67.96      8.07 o 
  -5   6   4        9.97        7.25      7.77 o 
  -4   6   4        5.60        6.08      3.91 o 
  -3   6   4     1451.21     1456.47     38.36 o 
  -2   6   4      155.75      128.81      5.65 o 
  -1   6   4     1260.47     1263.20     20.55 o 
   0   6   4      408.90      398.01      8.63 o 
   1   6   4        9.90       10.93      2.26 o 
   2   6   4      519.04      535.54      8.31 o 
   3   6   4      256.57      254.44      5.48 o 
   4   6   4      114.50       99.91      3.79 o 
   5   6   4       60.97       52.71      5.53 o 
   6   6   4       33.35       29.20      3.36 o 
   7   6   4       29.84       23.16      3.94 o 
   8   6   4       40.24       45.08      4.80 o 
   9   6   4      120.86      126.60      9.73 o 
  10   6   4       20.97       28.48     18.24 o 
  11   6   4        1.07       32.47     30.81 o 
  12   6   4      715.40      789.56     43.18 o 
  -8   7   4        0.00       -3.27      9.49 o 
  -7   7   4      157.94      172.20     12.93 o 
  -6   7   4      129.10      138.46     14.76 o 
  -5   7   4        0.00        3.65      5.25 o 
  -4   7   4       19.75       15.40      4.47 o 
  -3   7   4      959.96      982.31     24.46 o 
  -2   7   4      100.48      104.62      8.61 o 
  -1   7   4       50.42       47.82      5.57 o 
   0   7   4      472.20      477.32     12.43 o 
   1   7   4      234.49      246.72     10.60 o 
   2   7   4      206.39      199.54      6.35 o 
   3   7   4       95.92       82.77      4.78 o 
   4   7   4     1139.71     1056.87     15.09 o 
   5   7   4       12.17       16.51      4.36 o 
   6   7   4       46.31       37.28      4.71 o 
   7   7   4      490.44      452.06     17.83 o 
   8   7   4      795.91      748.78     17.59 o 
   9   7   4      217.88      219.24     13.29 o 
  10   7   4        2.07       18.16     19.13 o 
  11   7   4       56.44       77.41     29.70 o 
  12   7   4      196.91      362.64     29.18 o 
  -8   8   4        0.39        0.59      8.49 o 
  -7   8   4      155.67      157.09     12.82 o 
  -6   8   4      111.72      102.35     18.74 o 
  -5   8   4      202.46      193.00     11.50 o 
  -4   8   4      544.62      564.16     37.14 o 
  -3   8   4        7.92        6.70      5.97 o 
  -2   8   4        0.34       -6.40      5.02 o 
  -1   8   4        9.09        1.89      4.93 o 
   0   8   4      268.65      256.82     12.91 o 
   1   8   4       48.26       37.06      7.38 o 
   2   8   4        9.48       11.63      4.42 o 
   3   8   4        8.49        3.74      4.12 o 
   4   8   4     2700.74     2600.12     53.91 o 
   5   8   4      266.43      276.44     13.92 o 
   6   8   4      275.13      233.08     10.49 o 
   7   8   4      395.70      365.57     12.73 o 
   8   8   4       34.61       35.17      6.25 o 
   9   8   4       90.35       83.94     16.32 o 
  10   8   4        0.56        6.83     22.36 o 
  11   8   4       54.79       91.37     21.07 o 
  12   8   4      208.41      423.77     34.60 o 
  -7   9   4       12.20        7.98      6.05 o 
  -6   9   4       72.40       67.88     12.05 o 
  -5   9   4        7.45        6.10      8.01 o 
  -4   9   4       14.20       21.30      8.27 o 
  -3   9   4        0.07        6.33      6.39 o 
  -2   9   4       17.88       19.33     11.41 o 
  -1   9   4      183.52      200.14     14.24 o 
   0   9   4        0.89        4.67      5.79 o 
   1   9   4       20.50       24.85      6.39 o 
   2   9   4       40.14       45.63      6.27 o 
   3   9   4        7.79        5.05      3.76 o 
   4   9   4       12.18        8.17      4.73 o 
   5   9   4      179.48      173.69     12.91 o 
   6   9   4      129.53      138.99     19.04 o 
   7   9   4       36.86       37.17      6.36 o 
   8   9   4        6.97        6.95      7.63 o 
   9   9   4      225.63      244.83     17.95 o 
  10   9   4      328.51      356.81     22.82 o 
  11   9   4      204.84      256.60     64.59 o 
  -6  10   4        4.21        6.11      4.72 o 
  -5  10   4      249.30      247.93     14.69 o 
  -4  10   4       36.07       32.77     11.50 o 
  -3  10   4       45.06       52.45     10.28 o 
  -2  10   4      279.25      264.71     16.38 o 
  -1  10   4        5.85       11.50      7.86 o 
   0  10   4       23.28       16.37     11.53 o 
   1  10   4      522.84      465.23     17.39 o 
   2  10   4      728.97      674.90     20.34 o 
   3  10   4       61.13       54.97      6.65 o 
   4  10   4        4.66        5.35      5.79 o 
   5  10   4      186.35      192.96     10.46 o 
   6  10   4      289.70      287.89     15.15 o 
   7  10   4       28.65       25.28      8.17 o 
   8  10   4        3.52       10.38      9.13 o 
   9  10   4        1.03       18.37     10.85 o 
  10  10   4       29.27       43.31     39.39 o 
  11  10   4        7.35       24.97     27.65 o 
  -4  11   4      147.52      173.14     23.31 o 
  -3  11   4      119.66      138.99     32.88 o 
  -2  11   4       17.86       23.15     24.70 o 
  -1  11   4      157.94      176.53     16.07 o 
   0  11   4       25.73       35.66      8.74 o 
   1  11   4       39.13       40.66      9.02 o 
   2  11   4       71.75       76.14      9.65 o 
   3  11   4       37.46       35.19      6.01 o 
   4  11   4       14.01       25.09      5.74 o 
   5  11   4       13.55       21.96      6.28 o 
   6  11   4      201.49      179.49     14.32 o 
   7  11   4       23.47       34.67     10.00 o 
   8  11   4       37.65       51.32     13.82 o 
   9  11   4      100.39      138.17     13.21 o 
  10  11   4        0.09       20.26     26.88 o 
  -3  12   4       16.96       14.34     11.66 o 
  -2  12   4       71.46       83.48     12.10 o 
  -1  12   4      128.98      138.57     28.35 o 
   0  12   4       11.99       16.14      8.18 o 
   1  12   4        0.34        4.04      5.75 o 
   2  12   4       36.84       44.06     11.36 o 
   3  12   4       69.90       86.28     10.90 o 
   4  12   4        0.23       14.49     11.00 o 
   5  12   4       44.40       62.30     12.81 o 
   6  12   4      165.86      170.88     18.17 o 
   7  12   4        1.36       19.43     11.02 o 
   8  12   4      557.28      550.43     22.16 o 
   9  12   4       28.19       95.05     17.19 o 
  -1  13   4      181.16      243.24     45.82 o 
   0  13   4       74.46      105.57     30.04 o 
   1  13   4       15.08       22.38     15.00 o 
   2  13   4        0.02        4.98      7.81 o 
   3  13   4        1.80       25.07     12.93 o 
   4  13   4      105.35      118.98     13.36 o 
   5  13   4       28.87       52.03     10.87 o 
   6  13   4        0.32       26.90     12.97 o 
   7  13   4       64.85       80.83     10.66 o 
  -6 -13   5      125.41      109.60     14.64 o 
  -5 -13   5       14.35       32.70     12.02 o 
  -4 -13   5       21.06       11.42      6.33 o 
  -3 -13   5       32.36       41.15     10.30 o 
  -2 -13   5       40.24       50.39     11.66 o 
  -1 -13   5       15.03       22.34     12.90 o 
   0 -13   5      112.14      169.97     14.23 o 
  -8 -12   5      113.25      116.70     11.23 o 
  -7 -12   5        2.19       11.05      9.50 o 
  -6 -12   5       69.01       87.00     11.57 o 
  -5 -12   5        2.22        4.65      6.68 o 
  -4 -12   5        0.09        4.89      7.81 o 
  -3 -12   5      487.09      460.45     27.89 o 
  -2 -12   5       47.27       48.61      9.85 o 
  -1 -12   5       13.22       14.89      5.99 o 
   0 -12   5       10.77       16.35      6.51 o 
   1 -12   5        6.42        8.60      8.84 o 
   2 -12   5        0.26        8.02     10.49 o 
  -9 -11   5      331.95      346.71     42.28 o 
  -8 -11   5      344.28      347.00     15.22 o 
  -7 -11   5       21.48       29.79      6.93 o 
  -6 -11   5      159.68      146.57     14.60 o 
  -5 -11   5       10.55       19.43      5.59 o 
  -4 -11   5       81.74       84.46     10.85 o 
  -3 -11   5        4.38       12.46      5.88 o 
  -2 -11   5       16.81       16.90      7.26 o 
  -1 -11   5       15.56       21.57      6.27 o 
   0 -11   5      641.60      610.62     24.80 o 
   1 -11   5      186.31      200.30     23.31 o 
   2 -11   5       46.58       48.69      9.18 o 
   3 -11   5      141.87      168.96     23.07 o 
   4 -11   5      349.34      364.95     29.95 o 
 -10 -10   5       64.03       67.38     11.13 o 
  -9 -10   5        7.24        8.60      7.08 o 
  -8 -10   5      156.76      154.38     16.94 o 
  -7 -10   5       48.05       60.68      7.95 o 
  -6 -10   5      233.48      218.05     11.95 o 
  -5 -10   5       77.79       74.62      9.72 o 
  -4 -10   5      222.09      221.37     10.85 o 
  -3 -10   5       92.49      112.94      9.11 o 
  -2 -10   5      178.84      156.38     10.41 o 
  -1 -10   5      112.60      102.22     10.36 o 
   0 -10   5      125.48      130.27     13.17 o 
   1 -10   5       83.58       79.04     13.77 o 
   2 -10   5      468.74      517.05     28.36 o 
   3 -10   5      101.22       90.92     16.78 o 
   4 -10   5      157.09      153.95     21.74 o 
   5 -10   5      138.40      137.94     12.01 o 
 -11  -9   5       13.27       30.58     25.69 o 
 -10  -9   5        1.66        3.10      6.98 o 
  -9  -9   5       26.23       37.76      8.86 o 
  -8  -9   5      140.26      139.04     12.61 o 
  -7  -9   5      363.14      336.81     13.35 o 
  -6  -9   5      609.61      539.47     16.20 o 
  -5  -9   5      442.67      388.09     28.19 o 
  -4  -9   5      499.05      452.57     14.35 o 
  -3  -9   5      529.19      534.12     15.20 o 
  -2  -9   5      414.72      353.41     12.45 o 
  -1  -9   5        2.11        4.13      4.09 o 
   0  -9   5      910.18      842.02     22.05 o 
   1  -9   5       30.98       35.44      8.28 o 
   2  -9   5      254.50      284.01     15.57 o 
   3  -9   5        1.67       13.12     11.89 o 
   4  -9   5      168.40      170.01     21.61 o 
   5  -9   5       40.36       39.89      7.12 o 
   6  -9   5      286.24      337.20     15.83 o 
   7  -9   5        2.56        5.97      4.05 o 
 -11  -8   5       59.89       86.14     29.98 o 
 -10  -8   5       41.39       29.95      9.90 o 
  -9  -8   5       23.35       30.62     10.07 o 
  -8  -8   5       28.19       25.27      7.50 o 
  -7  -8   5      179.30      171.17     11.69 o 
  -6  -8   5      558.04      522.47     15.44 o 
  -5  -8   5      633.30      567.99     18.67 o 
  -4  -8   5       74.74       80.55      7.46 o 
  -3  -8   5     1262.79     1128.71     21.84 o 
  -2  -8   5      967.36      888.70     17.72 o 
  -1  -8   5        8.62       11.53      3.69 o 
   0  -8   5        0.11        1.12      3.66 o 
   1  -8   5      390.98      370.92     13.53 o 
   2  -8   5      557.09      512.10     19.42 o 
   3  -8   5      100.05      107.27     10.73 o 
   4  -8   5        0.52       -5.87      5.58 o 
   5  -8   5      131.20      134.33     10.04 o 
   6  -8   5      642.86      623.23     18.75 o 
   7  -8   5       12.01       16.29      8.13 o 
   8  -8   5        8.98        2.35      5.58 o 
 -12  -7   5       43.36       43.09     17.97 o 
 -11  -7   5       39.39       70.58     20.53 o 
 -10  -7   5       76.71       75.31     12.12 o 
  -9  -7   5       11.43        6.08      7.58 o 
  -8  -7   5       15.76       14.40      6.34 o 
  -7  -7   5      121.00      122.42     10.83 o 
  -6  -7   5        1.02        1.77      4.20 o 
  -5  -7   5       24.17       15.10      4.67 o 
  -4  -7   5      176.80      181.76     12.03 o 
  -3  -7   5      108.10      105.69      4.54 o 
  -2  -7   5      389.71      418.37      8.04 o 
  -1  -7   5       12.08        8.39      1.87 o 
   0  -7   5      234.37      244.97      8.04 o 
   1  -7   5       90.62       92.36      6.78 o 
   2  -7   5      607.54      582.11     16.52 o 
   3  -7   5       40.57       56.66      7.54 o 
   4  -7   5     1376.36     1301.55     35.50 o 
   5  -7   5      223.47      204.95     10.16 o 
   6  -7   5      374.53      374.46     17.23 o 
   7  -7   5        1.71       -0.32      3.40 o 
   8  -7   5      275.29      290.76     13.97 o 
 -12  -6   5       91.01      104.64     15.17 o 
 -11  -6   5       73.62       79.33     13.55 o 
 -10  -6   5       54.72       74.86     10.26 o 
  -9  -6   5       25.02       18.75      7.11 o 
  -8  -6   5       87.87       70.51     10.96 o 
  -7  -6   5       41.94       38.81      7.07 o 
  -6  -6   5       17.88        7.27      4.11 o 
  -5  -6   5      294.38      281.55      8.49 o 
  -4  -6   5      718.26      686.78     11.93 o 
  -3  -6   5        3.59        6.98      2.00 o 
  -2  -6   5      286.58      288.24      6.70 o 
  -1  -6   5     1502.14     1491.08     14.98 o 
   0  -6   5      273.47      310.56      7.35 o 
   1  -6   5       27.30       44.10      3.72 o 
   2  -6   5       44.03       51.55      4.13 o 
   3  -6   5        0.14        5.50      4.05 o 
   4  -6   5      939.37      936.73     30.07 o 
   5  -6   5        9.71        2.20      5.61 o 
   6  -6   5      488.68      470.52     15.19 o 
   7  -6   5        2.53       -0.38      4.09 o 
   8  -6   5       62.32       67.26     13.16 o 
   9  -6   5        1.36        7.05      7.09 o 
 -12  -5   5       45.46       40.61     11.42 o 
 -11  -5   5       51.86       53.52     10.09 o 
 -10  -5   5      373.11      379.13     16.16 o 
  -9  -5   5        1.10        1.92      5.55 o 
  -8  -5   5     1113.53     1001.73     22.67 o 
  -7  -5   5       17.81       24.81      5.51 o 
  -6  -5   5       36.40       25.94      3.78 o 
  -5  -5   5      926.72      858.40     11.56 o 
  -4  -5   5      499.74      510.80      8.12 o 
  -3  -5   5        0.10        1.61      1.55 o 
  -2  -5   5      366.02      347.82      6.41 o 
  -1  -5   5     5444.62     5572.91     40.77 o 
   0  -5   5     1584.72     1600.88     18.93 o 
   1  -5   5      656.90      693.67     10.99 o 
   2  -5   5       27.53       24.36      2.88 o 
   3  -5   5       25.76       34.85      3.25 o 
   4  -5   5       36.31       48.27      4.52 o 
   5  -5   5      192.64      195.02      9.19 o 
   6  -5   5      182.75      170.50      9.85 o 
   7  -5   5      244.90      234.69     11.38 o 
   8  -5   5      388.13      370.09     19.09 o 
   9  -5   5        0.32        0.29      4.32 o 
  10  -5   5       49.41       58.34      8.34 o 
 -12  -4   5       23.78       24.35      9.62 o 
 -11  -4   5        6.17        8.00      8.48 o 
 -10  -4   5      328.73      313.60     14.28 o 
  -9  -4   5     1089.26     1042.40     18.74 o 
  -8  -4   5      872.79      949.15     20.93 o 
  -7  -4   5       13.30        7.35      5.27 o 
  -6  -4   5      183.16      174.01      6.13 o 
  -5  -4   5       80.80       91.85      4.34 o 
  -4  -4   5      214.74      217.48      5.19 o 
  -3  -4   5        1.88        3.28      1.45 o 
  -2  -4   5      196.31      151.63      3.50 o 
  -1  -4   5     2629.48     2698.72     19.95 o 
   0  -4   5     8275.05     9140.67     82.26 o 
   1  -4   5       47.24       51.89      3.80 o 
   2  -4   5        0.13        0.93      1.53 o 
   3  -4   5      131.62      126.74      4.86 o 
   4  -4   5        6.96        7.75      2.38 o 
   5  -4   5       18.29       14.78      4.11 o 
   6  -4   5     1036.09      910.99     25.87 o 
   7  -4   5       92.96       77.82      7.70 o 
   8  -4   5       98.03       88.84     13.61 o 
   9  -4   5       53.15       66.82      8.10 o 
  10  -4   5        7.68       10.38      7.25 o 
 -12  -3   5      126.45      143.93     15.27 o 
 -11  -3   5       67.81       71.80     11.36 o 
 -10  -3   5       18.67       10.79      8.02 o 
  -9  -3   5       53.76       51.98      7.70 o 
  -8  -3   5       57.42       65.92      7.37 o 
  -7  -3   5      456.94      432.46     13.11 o 
  -6  -3   5      120.85      137.13     10.29 o 
  -5  -3   5      270.52      274.43      8.45 o 
  -4  -3   5      267.72      245.31      6.37 o 
  -3  -3   5      936.47     1017.62     13.66 o 
  -2  -3   5      392.72      442.43      5.80 o 
  -1  -3   5     1330.59     1304.44     10.64 o 
   0  -3   5     1026.29      995.08     11.82 o 
   1  -3   5     2037.25     2101.19     25.88 o 
   2  -3   5      101.70       88.29      4.52 o 
   3  -3   5      562.00      574.73      9.47 o 
   4  -3   5       51.47       56.89      3.78 o 
   5  -3   5      566.62      600.34     14.41 o 
   6  -3   5       47.08       54.33      5.91 o 
   7  -3   5      267.80      227.18     15.96 o 
   8  -3   5        7.98       12.66      4.57 o 
   9  -3   5        1.39        0.95      3.69 o 
  10  -3   5        0.00        1.42      4.88 o 
  11  -3   5      275.53      249.98     21.32 o 
 -12  -2   5       86.33       82.10     12.66 o 
 -11  -2   5        0.78       -2.54      7.75 o 
 -10  -2   5      396.25      409.22     24.19 o 
  -9  -2   5        4.74        7.20      5.09 o 
  -8  -2   5       81.70       71.08      6.22 o 
  -7  -2   5      856.91      847.64     13.47 o 
  -6  -2   5      470.24      470.70      9.47 o 
  -5  -2   5       30.58       11.97      2.66 o 
  -4  -2   5     1074.05     1123.70     17.37 o 
  -3  -2   5       62.52       72.88      3.03 o 
  -2  -2   5     9762.58     9733.06     80.83 o 
  -1  -2   5       25.37       26.20      1.23 o 
   0  -2   5      176.15      164.78      6.65 o 
   1  -2   5     1239.32     1279.72     18.21 o 
   2  -2   5      378.47      366.35      6.92 o 
   3  -2   5     2083.41     2305.14     26.44 o 
   4  -2   5      699.04      859.32     13.64 o 
   5  -2   5        0.95        4.53      2.24 o 
   6  -2   5      323.65      327.36     11.06 o 
   7  -2   5     1290.61     1275.17     25.97 o 
   8  -2   5      252.99      210.70     10.74 o 
   9  -2   5        4.21        3.18      4.90 o 
  10  -2   5       32.04        6.66      8.14 o 
  11  -2   5      124.45      117.73     16.30 o 
 -12  -1   5       12.80       16.69      9.21 o 
 -11  -1   5       96.17      102.78     14.97 o 
 -10  -1   5      204.64      217.75     15.15 o 
  -9  -1   5        0.41       -6.28      6.13 o 
  -8  -1   5        6.80       10.75      4.71 o 
  -7  -1   5       27.53       24.14      4.87 o 
  -6  -1   5      568.15      566.78     10.11 o 
  -5  -1   5       10.27        6.21      2.29 o 
  -4  -1   5     3086.17     3336.10     29.09 o 
  -3  -1   5     1645.00     1835.58     17.42 o 
  -2  -1   5    14055.72    14220.53    217.89 o 
  -1  -1   5     8706.87     8446.40     76.87 o 
   0  -1   5       58.23       51.61      1.67 o 
   1  -1   5      686.72      630.35      9.99 o 
   2  -1   5     1644.86     1538.36     17.35 o 
   3  -1   5      900.65      933.34     11.09 o 
   4  -1   5     1830.29     1993.80     21.45 o 
   5  -1   5       31.24       39.80      4.24 o 
   6  -1   5      143.00      135.77      6.83 o 
   7  -1   5      120.98      132.61      8.25 o 
   8  -1   5       87.84       72.96     13.90 o 
   9  -1   5      210.30      187.37     17.53 o 
  10  -1   5       52.40       66.55     13.07 o 
  11  -1   5      332.50      350.37     23.77 o 
  12  -1   5        0.09       10.72      9.68 o 
 -12   0   5       87.91      104.28     20.57 o 
 -11   0   5      160.25      129.35     15.38 o 
 -10   0   5       48.35       70.61     19.79 o 
  -9   0   5       40.01       29.07      8.62 o 
  -8   0   5       63.77       65.08      9.81 o 
  -7   0   5     1133.11     1143.98     14.57 o 
  -6   0   5      462.38      517.74      9.58 o 
  -5   0   5      318.10      385.25     10.29 o 
  -4   0   5    13636.68    15437.10    192.87 o 
  -3   0   5      183.56      202.04      7.17 o 
  -2   0   5      369.12      381.26      5.86 o 
  -1   0   5     9704.20     9739.78     85.83 o 
   0   0   5       76.31       76.07      1.97 o 
   1   0   5     2887.74     2766.52     28.61 o 
   2   0   5      247.68      220.84      5.18 o 
   3   0   5      101.52      109.09      4.19 o 
   4   0   5       67.26       72.50      4.46 o 
   5   0   5      559.07      599.29     12.47 o 
   6   0   5      245.98      226.29      8.68 o 
   7   0   5      335.14      332.60     14.57 o 
   8   0   5      821.62      736.52     26.68 o 
   9   0   5       15.20       10.03      8.25 o 
  10   0   5       71.06       50.22     11.76 o 
  11   0   5      120.06      140.61     28.79 o 
  12   0   5       82.74      102.27     16.08 o 
 -11   1   5       83.29      106.51     17.25 o 
 -10   1   5      196.11      175.16     19.94 o 
  -9   1   5        3.03        1.13      5.84 o 
  -8   1   5        6.02       -6.57      6.79 o 
  -7   1   5      145.65      150.94      7.48 o 
  -6   1   5      272.23      275.69      7.64 o 
  -5   1   5      286.73      352.03      7.86 o 
  -4   1   5      609.14      716.61      9.83 o 
  -3   1   5      606.00      665.94     13.63 o 
  -2   1   5       81.61      107.30      3.31 o 
  -1   1   5      526.51      555.13      5.89 o 
   0   1   5      469.32      466.74      5.25 o 
   1   1   5     4214.16     4117.35     33.42 o 
   2   1   5     1849.01     1734.06     14.28 o 
   3   1   5     1207.52     1188.18     12.70 o 
   4   1   5     1478.93     1592.51     14.80 o 
   5   1   5       51.52       42.95      3.66 o 
   6   1   5        0.08       -0.10      3.13 o 
   7   1   5      626.67      631.01     13.79 o 
   8   1   5      137.68      132.30     18.33 o 
   9   1   5       38.24       38.83     11.16 o 
  10   1   5      137.77      144.34     15.96 o 
  11   1   5       15.45       29.88     10.31 o 
  12   1   5       56.89       59.10     13.74 o 
 -11   2   5      205.36      193.59     27.98 o 
 -10   2   5       21.27       18.95     23.01 o 
  -9   2   5       17.20       21.58     17.14 o 
  -8   2   5        1.86       12.21      6.17 o 
  -7   2   5       44.01       38.96      6.22 o 
  -6   2   5       71.23       64.76      5.23 o 
  -5   2   5      266.92      270.43      6.13 o 
  -4   2   5      795.14     1001.71     11.57 o 
  -3   2   5     1091.58     1337.64     13.36 o 
  -2   2   5     3217.22     3476.79     25.23 o 
  -1   2   5      118.41      127.54      5.32 o 
   0   2   5     1296.16     1287.35     13.14 o 
   1   2   5     1004.35      961.42      9.63 o 
   2   2   5     5250.47     5060.25     41.73 o 
   3   2   5       19.61       10.54      1.61 o 
   4   2   5    10922.15    11616.90     85.04 o 
   5   2   5     1761.26     1861.32     17.83 o 
   6   2   5      130.74      122.17      4.05 o 
   7   2   5       57.27       43.90      4.73 o 
   8   2   5      142.30      159.44      9.68 o 
   9   2   5      245.43      247.24     12.89 o 
  10   2   5      134.11      135.24     11.59 o 
  11   2   5      200.94      208.03     19.79 o 
  12   2   5      188.82      193.67     20.73 o 
 -11   3   5      139.75      165.56     21.73 o 
 -10   3   5       29.09       15.21     10.56 o 
  -9   3   5        0.78       13.28      9.63 o 
  -8   3   5      577.53      556.00     18.48 o 
  -7   3   5     1764.27     1720.32     32.39 o 
  -6   3   5      258.76      239.80      8.60 o 
  -5   3   5      535.83      600.15     12.29 o 
  -4   3   5      122.62      135.02      5.90 o 
  -3   3   5      657.49      756.50     11.13 o 
  -2   3   5      529.76      614.08      9.68 o 
  -1   3   5       43.95       49.89      3.14 o 
   0   3   5       21.39       37.27      2.52 o 
   1   3   5    15860.18    16360.23    130.31 o 
   2   3   5       18.16       22.46      2.43 o 
   3   3   5      394.47      445.29      6.38 o 
   4   3   5     2025.24     2224.53     21.43 o 
   5   3   5      774.83      872.84     10.85 o 
   6   3   5      159.66      161.96      4.99 o 
   7   3   5      236.56      213.80      5.85 o 
   8   3   5     1369.87     1362.98     24.51 o 
   9   3   5      949.92      935.04     20.59 o 
  10   3   5        0.82      -14.11      7.09 o 
  11   3   5      240.14      240.64     19.75 o 
  12   3   5        0.36        3.99      9.64 o 
 -10   4   5        0.04       -1.37     17.27 o 
  -9   4   5       28.33       20.29     13.26 o 
  -8   4   5      213.82      210.78     12.70 o 
  -7   4   5       16.70       16.98      5.78 o 
  -6   4   5     1512.06     1510.03     25.12 o 
  -5   4   5        0.60       -0.09      2.32 o 
  -4   4   5        3.09        0.92      2.36 o 
  -3   4   5        1.70        3.03      2.07 o 
  -2   4   5      329.73      407.60      8.38 o 
  -1   4   5       37.21       31.91      3.07 o 
   0   4   5     1549.07     1796.19     18.81 o 
   1   4   5        0.04        1.20      1.37 o 
   2   4   5       83.62       73.76      2.69 o 
   3   4   5      493.98      522.52      8.44 o 
   4   4   5      791.87      870.84     10.57 o 
   5   4   5        2.33       15.47      2.43 o 
   6   4   5      156.99      158.72      5.31 o 
   7   4   5       23.03       23.70      3.00 o 
   8   4   5      275.09      249.32      9.54 o 
   9   4   5      167.50      176.88     10.76 o 
  10   4   5       11.21       19.48     16.83 o 
  11   4   5        0.09       -5.52      8.38 o 
  12   4   5      323.16      359.49     24.25 o 
 -10   5   5       17.84        3.75      9.84 o 
  -9   5   5        6.15       11.07     10.74 o 
  -8   5   5      111.06      110.89     10.66 o 
  -7   5   5     1369.03     1300.26     28.75 o 
  -6   5   5      281.87      250.80     12.12 o 
  -5   5   5        0.79        0.66      3.45 o 
  -4   5   5        0.11        3.34      2.83 o 
  -3   5   5        0.53        0.22      2.86 o 
  -2   5   5       17.52       24.77      3.20 o 
  -1   5   5      206.81      210.37      6.36 o 
   0   5   5     1571.15     1701.25     19.12 o 
   1   5   5     2966.06     3189.34     35.03 o 
   2   5   5       89.17      125.13      3.84 o 
   3   5   5      536.19      502.89      7.45 o 
   4   5   5      143.30      170.93      5.43 o 
   5   5   5        4.19        6.05      2.12 o 
   6   5   5       49.79       38.78      3.45 o 
   7   5   5      166.84      155.04      5.69 o 
   8   5   5      246.25      213.32      7.44 o 
   9   5   5      836.20      794.33     19.32 o 
  10   5   5       15.07       22.44     10.43 o 
  11   5   5       11.88       15.67     10.07 o 
  12   5   5       45.48       64.25     14.50 o 
  -9   6   5       92.45      100.30     26.19 o 
  -8   6   5      214.73      214.52     14.65 o 
  -7   6   5      597.31      613.29     19.89 o 
  -6   6   5      455.55      462.44     16.56 o 
  -5   6   5        2.00       -3.39      3.38 o 
  -4   6   5      355.92      333.08     11.98 o 
  -3   6   5        0.29       -7.15      6.08 o 
  -2   6   5       92.09       74.46      5.34 o 
  -1   6   5      308.43      294.77      8.05 o 
   0   6   5       80.59      103.94      4.86 o 
   1   6   5     2159.43     2270.09     24.15 o 
   2   6   5      109.10      105.98      4.24 o 
   3   6   5       55.35       52.08      2.86 o 
   4   6   5      190.96      191.35      5.21 o 
   5   6   5      670.49      648.76     10.73 o 
   6   6   5       58.17       59.32      4.92 o 
   7   6   5      179.01      181.38      7.12 o 
   8   6   5       49.90       45.24      4.70 o 
   9   6   5       21.71       23.41      7.87 o 
  10   6   5        0.97       10.75     15.05 o 
  11   6   5       69.84       98.04     21.84 o 
  12   6   5       13.06       19.38     12.86 o 
  -8   7   5      213.65      203.56     13.68 o 
  -7   7   5        9.54        3.41      4.46 o 
  -6   7   5       46.37       41.04      6.95 o 
  -5   7   5      641.06      634.99     16.52 o 
  -4   7   5      648.03      617.57     15.75 o 
  -3   7   5        0.29        5.23      9.93 o 
  -2   7   5     1479.75     1368.26     25.12 o 
  -1   7   5      156.50      142.37      7.22 o 
   0   7   5       26.02       21.24      3.39 o 
   1   7   5      359.99      366.49      9.70 o 
   2   7   5        0.12        0.30      2.58 o 
   3   7   5       41.45       33.03      3.47 o 
   4   7   5       15.04       14.44      2.78 o 
   5   7   5      193.34      194.25      8.96 o 
   6   7   5       14.87       17.61      3.95 o 
   7   7   5        5.71        3.91      4.54 o 
   8   7   5      127.50      112.12      8.41 o 
   9   7   5      131.45      147.15     16.01 o 
  10   7   5       55.20       68.17     12.24 o 
  11   7   5       16.80       49.16     31.73 o 
  -8   8   5       23.21       19.05      8.64 o 
  -7   8   5       40.22       39.49     11.33 o 
  -6   8   5       56.36       51.39     10.69 o 
  -5   8   5       43.71       28.39      5.86 o 
  -4   8   5       79.54       81.65      8.44 o 
  -3   8   5        0.20        2.76      8.05 o 
  -2   8   5     2209.10     1922.22     36.18 o 
  -1   8   5        1.27       -2.86      4.09 o 
   0   8   5        0.13       -3.08      4.20 o 
   1   8   5      432.13      395.67     16.47 o 
   2   8   5     1582.44     1558.10     25.94 o 
   3   8   5      144.10      147.33      8.48 o 
   4   8   5       10.38        8.57      5.23 o 
   5   8   5       38.95       35.83      8.79 o 
   6   8   5      149.77      162.12      9.59 o 
   7   8   5      250.04      241.63     11.66 o 
   8   8   5       70.96       52.51      6.78 o 
   9   8   5     1130.28     1015.02     26.78 o 
  10   8   5       25.88       51.66     19.39 o 
  11   8   5        5.57       28.74     22.41 o 
  12   8   5      197.58      402.91     34.30 o 
  -7   9   5        0.10       -3.59     15.33 o 
  -6   9   5      465.26      484.43     32.96 o 
  -5   9   5       30.67       40.77      9.91 o 
  -4   9   5      227.30      219.69     22.27 o 
  -3   9   5      164.36      156.08     21.28 o 
  -2   9   5       20.73       24.08      7.67 o 
  -1   9   5      250.00      221.98     14.88 o 
   0   9   5      473.59      430.22     16.48 o 
   1   9   5      172.71      170.44     11.40 o 
   2   9   5      704.02      637.96     16.23 o 
   3   9   5      350.39      306.44     11.67 o 
   4   9   5      146.14      157.05      9.93 o 
   5   9   5      711.42      657.72     20.68 o 
   6   9   5      110.09       92.86     10.35 o 
   7   9   5     1002.19      953.59     24.23 o 
   8   9   5      410.21      369.29     16.43 o 
   9   9   5      108.71      118.25     14.01 o 
  10   9   5       46.38       57.31     12.49 o 
  11   9   5      158.72      226.74     53.57 o 
  -6  10   5       10.71        7.32      5.24 o 
  -5  10   5       56.45       53.90      8.92 o 
  -4  10   5      132.55      127.23     13.95 o 
  -3  10   5       13.95        4.93     10.77 o 
  -2  10   5      117.98      111.50     13.12 o 
  -1  10   5      950.01      856.83     28.39 o 
   0  10   5       41.02       43.98      7.67 o 
   1  10   5       32.51       38.51      7.25 o 
   2  10   5      104.63       98.56      8.43 o 
   3  10   5       79.14       81.74      7.89 o 
   4  10   5       15.65       16.03      5.11 o 
   5  10   5      498.07      494.32     15.54 o 
   6  10   5      150.04      143.90     21.04 o 
   7  10   5      521.83      514.01     15.96 o 
   8  10   5        2.83       12.10      8.39 o 
   9  10   5      100.81      112.78     11.69 o 
  10  10   5       34.17       59.97     32.52 o 
  11  10   5       28.23      114.08     25.39 o 
  -4  11   5      110.74      117.92     12.54 o 
  -3  11   5       98.15       91.22     16.39 o 
  -2  11   5       58.97       62.16     12.42 o 
  -1  11   5        9.90        9.17      6.88 o 
   0  11   5        6.59        4.50      6.68 o 
   1  11   5       51.95       54.87     14.90 o 
   2  11   5      186.12      196.82     11.89 o 
   3  11   5       64.65       63.87      7.60 o 
   4  11   5       50.45       34.83      6.19 o 
   5  11   5       37.77       42.21      6.61 o 
   6  11   5       81.18       74.90     10.39 o 
   7  11   5        1.21        8.48     14.47 o 
   8  11   5       30.76       39.54     10.63 o 
   9  11   5       89.73      109.23     15.48 o 
  10  11   5       26.31       84.34     21.06 o 
  -3  12   5       11.94       58.29     31.71 o 
  -2  12   5       77.10      102.55     13.34 o 
  -1  12   5      255.02      237.96     20.53 o 
   0  12   5      186.40      184.51     25.12 o 
   1  12   5      108.88       98.76     13.19 o 
   2  12   5       20.43       21.02      5.89 o 
   3  12   5      300.78      302.08     18.02 o 
   4  12   5       34.18       34.45      6.61 o 
   5  12   5      226.75      227.24     12.54 o 
   6  12   5      156.38      160.03     14.05 o 
   7  12   5      306.75      321.76     17.43 o 
   8  12   5        2.54       11.71     26.50 o 
   9  12   5      473.08      535.21     26.59 o 
  -1  13   5       21.13       67.21     17.56 o 
   0  13   5      139.95      154.01     16.31 o 
   1  13   5        7.24       16.85     13.26 o 
   2  13   5      198.47      185.00     14.31 o 
   3  13   5       13.36       30.90     13.53 o 
   4  13   5       41.06       67.12      9.04 o 
   5  13   5        2.08       11.82      9.44 o 
   6  13   5       19.28       36.70     18.99 o 
   7  13   5        9.14       48.39     13.07 o 
  -6 -13   6       18.52       45.09     22.07 o 
  -5 -13   6      101.96      132.84     12.94 o 
  -4 -13   6      106.03      123.62     12.52 o 
  -3 -13   6      336.17      319.07     16.16 o 
  -2 -13   6        1.42        2.92      5.44 o 
  -1 -13   6      129.36      137.62     22.50 o 
   0 -13   6      150.63      144.87     16.66 o 
  -8 -12   6      136.36      145.33     12.04 o 
  -7 -12   6       74.32       80.28      9.34 o 
  -6 -12   6        7.14       14.28      5.89 o 
  -5 -12   6      131.62      142.38     15.59 o 
  -4 -12   6      236.82      244.36     19.67 o 
  -3 -12   6      267.23      250.22     22.35 o 
  -2 -12   6        9.36       14.37      6.03 o 
  -1 -12   6       46.26       55.66      8.83 o 
   0 -12   6       26.22       31.98      7.65 o 
   1 -12   6       58.69      106.68     14.54 o 
   2 -12   6        0.02       -1.13      8.28 o 
  -9 -11   6      405.66      373.75     27.71 o 
  -8 -11   6      354.68      349.67     15.16 o 
  -7 -11   6        5.94       17.41      6.36 o 
  -6 -11   6       29.52       32.82      7.67 o 
  -5 -11   6       18.67       16.53      6.15 o 
  -4 -11   6        0.04       -1.92      6.45 o 
  -3 -11   6       28.82       26.77      5.98 o 
  -2 -11   6        8.60       18.91      8.41 o 
  -1 -11   6      174.78      183.47     17.73 o 
   0 -11   6       43.35       43.18      7.80 o 
   1 -11   6      275.75      319.62     17.92 o 
   2 -11   6      245.09      285.27     36.64 o 
   3 -11   6        1.17        0.28      7.54 o 
   4 -11   6        1.04       -4.94      8.11 o 
 -10 -10   6      352.44      340.76     18.67 o 
  -9 -10   6       48.75       66.61     17.41 o 
  -8 -10   6        3.20        2.21      6.69 o 
  -7 -10   6       24.61       18.26      8.21 o 
  -6 -10   6       73.14       71.19      8.30 o 
  -5 -10   6      228.83      214.50     13.60 o 
  -4 -10   6      206.66      195.85     10.55 o 
  -3 -10   6      209.00      193.77     10.50 o 
  -2 -10   6        4.34        3.77      4.24 o 
  -1 -10   6        7.66        3.47      4.68 o 
   0 -10   6       17.91       22.58      7.07 o 
   1 -10   6        5.40        7.13     13.81 o 
   2 -10   6      198.12      224.48     14.63 o 
   3 -10   6       20.99       26.17     11.38 o 
   4 -10   6      181.12      193.10     24.76 o 
   5 -10   6       71.23       68.49     13.46 o 
 -11  -9   6       93.55      123.75     20.09 o 
 -10  -9   6       14.71       23.85     11.66 o 
  -9  -9   6       40.17       33.16      8.69 o 
  -8  -9   6       33.95       27.71      7.73 o 
  -7  -9   6        4.60        3.24      4.93 o 
  -6  -9   6      951.74      825.29     20.32 o 
  -5  -9   6     1466.56     1328.29     30.81 o 
  -4  -9   6      142.13      140.01     13.53 o 
  -3  -9   6      975.49      863.33     19.86 o 
  -2  -9   6      676.71      593.23     16.10 o 
  -1  -9   6      421.55      432.14     20.14 o 
   0  -9   6      244.91      213.28     11.28 o 
   1  -9   6      384.85      346.99     19.79 o 
   2  -9   6       10.64       15.43      5.99 o 
   3  -9   6      278.93      260.12     22.22 o 
   4  -9   6       44.58       14.79      9.30 o 
   5  -9   6       26.48       29.82      6.07 o 
   6  -9   6        3.70       -3.01      3.17 o 
 -11  -8   6        1.77        3.96     13.54 o 
 -10  -8   6        8.43       21.49      8.38 o 
  -9  -8   6        1.46        7.12      6.97 o 
  -8  -8   6      334.84      341.50     18.77 o 
  -7  -8   6       30.45       37.30      7.44 o 
  -6  -8   6      114.67      105.04      8.64 o 
  -5  -8   6     1530.59     1335.35     25.10 o 
  -4  -8   6     2071.56     1823.48     29.97 o 
  -3  -8   6      365.96      334.64     12.19 o 
  -2  -8   6        1.28       -0.38      1.98 o 
  -1  -8   6       20.34       15.13      4.41 o 
   0  -8   6      128.95      121.11      9.49 o 
   1  -8   6       18.92       19.18      6.81 o 
   2  -8   6       47.44       61.24      8.73 o 
   3  -8   6        2.31        8.83      6.64 o 
   4  -8   6      157.67      147.47     14.87 o 
   5  -8   6      614.02      613.64     17.74 o 
   6  -8   6       52.79       63.14      8.16 o 
   7  -8   6      204.56      265.14     13.12 o 
 -12  -7   6       10.26       14.46     10.80 o 
 -11  -7   6        1.51       23.37     18.10 o 
 -10  -7   6      260.64      295.24     18.08 o 
  -9  -7   6        0.01       -1.05      7.15 o 
  -8  -7   6        1.22       15.18      6.74 o 
  -7  -7   6      238.69      215.12     12.73 o 
  -6  -7   6      354.56      341.06     12.15 o 
  -5  -7   6       87.25       88.87      7.46 o 
  -4  -7   6      189.10      146.87      8.49 o 
  -3  -7   6      142.23      137.35      5.67 o 
  -2  -7   6       26.04       26.15      2.59 o 
  -1  -7   6      833.59      873.03     14.58 o 
   0  -7   6     1402.79     1361.73     21.18 o 
   1  -7   6      511.21      501.03     12.76 o 
   2  -7   6      103.19      122.71      9.34 o 
   3  -7   6     1287.53     1263.75     26.04 o 
   4  -7   6        2.86        8.11      6.57 o 
   5  -7   6       43.81       46.85      6.25 o 
   6  -7   6       86.42       82.20      8.29 o 
   7  -7   6       70.06       85.10      9.04 o 
   8  -7   6      175.88      208.73     12.37 o 
 -12  -6   6      382.44      412.32     29.92 o 
 -11  -6   6       41.73       54.76     17.34 o 
 -10  -6   6       47.48       50.82     13.84 o 
  -9  -6   6       54.41       68.41      9.91 o 
  -8  -6   6       20.56       19.61      7.01 o 
  -7  -6   6      346.33      336.81     14.65 o 
  -6  -6   6       44.63       35.30      6.82 o 
  -5  -6   6      491.20      446.32     12.63 o 
  -4  -6   6       11.05        6.76      2.14 o 
  -3  -6   6     1544.28     1474.96     20.04 o 
  -2  -6   6      218.08      208.60      4.53 o 
  -1  -6   6        0.43        0.22      1.44 o 
   0  -6   6      456.77      482.97      9.35 o 
   1  -6   6       25.97       33.14      3.34 o 
   2  -6   6       10.24       10.36      2.57 o 
   3  -6   6      208.15      218.52     10.33 o 
   4  -6   6       60.45       64.59      7.31 o 
   5  -6   6       99.51       83.21      7.29 o 
   6  -6   6      405.48      400.61     13.83 o 
   7  -6   6      282.03      311.01     29.05 o 
   8  -6   6       14.81       13.45      4.91 o 
   9  -6   6      115.04       95.47     11.65 o 
 -12  -5   6      175.63      176.16     18.18 o 
 -11  -5   6       80.48       66.98     11.68 o 
 -10  -5   6      162.63      160.22     12.53 o 
  -9  -5   6       14.00        8.53      5.83 o 
  -8  -5   6       39.59       24.80      6.28 o 
  -7  -5   6      457.78      422.74     13.17 o 
  -6  -5   6      139.35      158.73      9.04 o 
  -5  -5   6       15.50       17.85      4.21 o 
  -4  -5   6      532.10      434.84      7.85 o 
  -3  -5   6      205.97      187.98      4.53 o 
  -2  -5   6       34.37       43.10      2.61 o 
  -1  -5   6     3126.00     3328.70     28.75 o 
   0  -5   6     2130.30     2212.53     24.41 o 
   1  -5   6       74.52       79.81      3.99 o 
   2  -5   6       35.98       49.09      3.64 o 
   3  -5   6       18.71       19.15      2.71 o 
   4  -5   6       60.58       61.10      4.80 o 
   5  -5   6       87.99       67.73      6.35 o 
   6  -5   6      875.87      817.33     19.33 o 
   7  -5   6        0.93        0.93      3.55 o 
   8  -5   6        0.09       -1.61      7.49 o 
   9  -5   6       21.20       20.13     13.46 o 
  10  -5   6        0.69        3.44      4.72 o 
 -12  -4   6        0.05       -3.29      8.39 o 
 -11  -4   6      254.26      267.08     18.46 o 
 -10  -4   6      116.49      106.97     10.45 o 
  -9  -4   6     1056.79     1038.61     18.94 o 
  -8  -4   6     1648.46     1485.32     24.77 o 
  -7  -4   6        7.27        3.63      4.62 o 
  -6  -4   6       92.34       92.12      5.60 o 
  -5  -4   6       19.39       28.02      3.08 o 
  -4  -4   6     1036.67     1017.97     12.57 o 
  -3  -4   6      611.07      645.72      8.28 o 
  -2  -4   6      785.24      879.27      9.35 o 
  -1  -4   6      398.26      426.51      6.10 o 
   0  -4   6     5424.84     5679.66     53.05 o 
   1  -4   6      310.16      355.71      6.81 o 
   2  -4   6       79.30       85.63      3.82 o 
   3  -4   6       37.08       32.81      3.19 o 
   4  -4   6     1258.68     1313.29     20.77 o 
   5  -4   6       31.73       44.73      5.16 o 
   6  -4   6       14.26       10.82      3.84 o 
   7  -4   6      135.55      132.32     10.04 o 
   8  -4   6      752.33      758.37     23.58 o 
   9  -4   6       36.07       35.03      6.39 o 
  10  -4   6       40.91       34.63      9.67 o 
 -12  -3   6        8.56       14.34     14.51 o 
 -11  -3   6        0.05       -3.09     14.76 o 
 -10  -3   6        4.45        2.37     12.23 o 
  -9  -3   6      518.24      462.49     16.28 o 
  -8  -3   6       40.72       39.34      5.55 o 
  -7  -3   6        7.07        3.90      4.14 o 
  -6  -3   6      140.34      151.70      6.55 o 
  -5  -3   6      101.33      109.86      5.29 o 
  -4  -3   6     1571.09     1514.05     16.01 o 
  -3  -3   6      371.79      423.85      7.16 o 
  -2  -3   6      180.50      215.20      4.21 o 
  -1  -3   6     4455.17     4642.71     34.55 o 
   0  -3   6     4972.73     5202.51     43.85 o 
   1  -3   6       12.74       26.68      2.81 o 
   2  -3   6      640.68      768.24     12.89 o 
   3  -3   6      303.76      305.63      7.41 o 
   4  -3   6     1953.59     2144.25     29.05 o 
   5  -3   6      332.76      302.55     10.00 o 
   6  -3   6      336.05      310.93     14.23 o 
   7  -3   6      160.97      177.58      9.41 o 
   8  -3   6      215.98      194.37     10.40 o 
   9  -3   6       54.98       36.64      6.33 o 
  10  -3   6      188.85      185.80     28.16 o 
  11  -3   6      193.46      199.10     20.90 o 
 -12  -2   6       71.27      108.20     22.81 o 
 -11  -2   6      193.27      183.04     15.89 o 
 -10  -2   6        9.32       19.08      8.43 o 
  -9  -2   6       11.42        4.20      5.12 o 
  -8  -2   6       19.23       14.09      4.57 o 
  -7  -2   6      640.47      589.35     12.93 o 
  -6  -2   6      794.48      779.94     12.21 o 
  -5  -2   6     1242.91     1352.99     17.34 o 
  -4  -2   6      153.55      184.43      5.73 o 
  -3  -2   6       74.95      105.40      4.93 o 
  -2  -2   6     3442.44     3387.18     27.20 o 
  -1  -2   6       38.03       48.82      1.48 o 
   0  -2   6      601.59      596.30     14.55 o 
   1  -2   6      455.18      521.66     10.86 o 
   2  -2   6     2029.87     2095.17     23.33 o 
   3  -2   6        0.57       -2.10      1.33 o 
   4  -2   6      189.15      226.33      6.79 o 
   5  -2   6      215.03      225.93      7.65 o 
   6  -2   6       83.68      101.02     11.30 o 
   7  -2   6        2.07        3.07      3.23 o 
   8  -2   6     2180.74     1968.66     34.23 o 
   9  -2   6       51.53       47.61     10.75 o 
  10  -2   6        3.43       -1.28      8.19 o 
  11  -2   6      116.43      126.11     33.02 o 
 -12  -1   6       26.45        5.73     14.68 o 
 -11  -1   6       48.77       60.51     11.11 o 
 -10  -1   6      146.17      152.18     15.04 o 
  -9  -1   6        0.02        0.68      6.58 o 
  -8  -1   6      120.44      138.02      7.49 o 
  -7  -1   6        4.42        8.18      2.83 o 
  -6  -1   6      294.94      328.76      8.05 o 
  -5  -1   6      576.64      557.85      9.53 o 
  -4  -1   6     6682.37     7625.73     59.71 o 
  -3  -1   6        1.85       11.01      2.33 o 
  -2  -1   6     3302.86     3355.14     36.68 o 
  -1  -1   6     4870.01     5060.81     31.27 o 
   0  -1   6     1040.68     1087.63     14.51 o 
   1  -1   6      133.52       92.57      2.48 o 
   2  -1   6      313.23      310.30      5.24 o 
   3  -1   6       39.71       34.60      1.92 o 
   4  -1   6        0.02        2.95      1.50 o 
   5  -1   6      154.01      211.30      6.16 o 
   6  -1   6        0.90        0.75      2.40 o 
   7  -1   6      315.70      273.31     11.46 o 
   8  -1   6      157.21      145.59     14.78 o 
   9  -1   6      102.22       85.00     12.96 o 
  10  -1   6       10.45       11.70      8.62 o 
  11  -1   6       85.57      105.76     16.23 o 
  12  -1   6      148.37      204.30     21.40 o 
 -12   0   6      129.98       84.52     62.83 o 
 -11   0   6       97.49       77.32     12.34 o 
 -10   0   6       51.81       46.07     10.20 o 
  -9   0   6        6.74       -4.31      5.01 o 
  -8   0   6        9.61       -1.55      5.25 o 
  -7   0   6      862.63      866.33     12.86 o 
  -6   0   6      165.15      172.41      6.17 o 
  -5   0   6       12.71       17.83      2.32 o 
  -4   0   6      181.90      275.79      8.50 o 
  -3   0   6     8270.45     9423.24    106.54 o 
  -2   0   6       57.86       66.47      2.45 o 
  -1   0   6     5987.59     6304.35     48.18 o 
   0   0   6      167.02      152.52      3.55 o 
   1   0   6     2815.33     2923.43     28.98 o 
   2   0   6      353.95      328.01      5.31 o 
   3   0   6     2597.96     2709.40     26.92 o 
   4   0   6      500.45      513.09     10.49 o 
   5   0   6      174.25      192.25      7.34 o 
   6   0   6        6.06       10.75      3.42 o 
   7   0   6     1403.74     1315.71     27.99 o 
   8   0   6      142.46      157.13     14.70 o 
   9   0   6      132.77      172.16     16.65 o 
  10   0   6      228.94      232.12     18.46 o 
  11   0   6       15.54        3.74     11.37 o 
  12   0   6        1.12        3.50     12.49 o 
 -11   1   6      164.08      204.49     22.74 o 
 -10   1   6       22.15       33.83     12.16 o 
  -9   1   6       28.64       16.73      7.54 o 
  -8   1   6      344.64      290.84     15.06 o 
  -7   1   6       78.59       87.26      6.61 o 
  -6   1   6       22.04       27.31      3.62 o 
  -5   1   6       80.86       86.23      5.46 o 
  -4   1   6      317.07      385.70      7.19 o 
  -3   1   6        1.66        3.75      1.62 o 
  -2   1   6      146.78      150.94      3.54 o 
  -1   1   6       17.44       30.17      1.79 o 
   0   1   6      333.96      378.07      4.81 o 
   1   1   6     6977.28     7064.50     71.72 o 
   2   1   6       39.74       50.80      2.80 o 
   3   1   6     3779.83     3821.19     32.75 o 
   4   1   6      241.89      276.88      5.66 o 
   5   1   6     1175.81     1137.14     15.55 o 
   6   1   6      435.83      447.23     11.83 o 
   7   1   6      334.64      343.38     17.24 o 
   8   1   6       72.26       90.52     12.05 o 
   9   1   6      109.95      128.92     14.17 o 
  10   1   6       49.79       42.50     10.75 o 
  11   1   6       18.54       38.38     15.61 o 
  12   1   6      102.06      134.52     17.77 o 
 -11   2   6      167.11      180.37     30.06 o 
 -10   2   6        4.98        8.01     10.03 o 
  -9   2   6      315.19      280.81     21.16 o 
  -8   2   6      728.24      785.00     21.58 o 
  -7   2   6       17.38       17.50      4.18 o 
  -6   2   6       60.43       57.27      4.77 o 
  -5   2   6      374.65      351.08      7.14 o 
  -4   2   6        0.17        1.66      1.65 o 
  -3   2   6      313.50      329.83      6.02 o 
  -2   2   6      466.97      496.39      6.47 o 
  -1   2   6     4064.77     4523.28     38.35 o 
   0   2   6     1476.26     1483.54     17.72 o 
   1   2   6     1288.87     1358.42     12.64 o 
   2   2   6     2092.49     2108.50     21.08 o 
   3   2   6     1216.84     1165.06     11.33 o 
   4   2   6        0.67        0.14      1.35 o 
   5   2   6       59.40       62.21      3.20 o 
   6   2   6      271.60      251.73      5.55 o 
   7   2   6      844.53      820.87     14.90 o 
   8   2   6      388.35      393.59     13.16 o 
   9   2   6       51.96       39.02      7.21 o 
  10   2   6       13.68       12.80      8.36 o 
  11   2   6      130.73      149.61     17.22 o 
  12   2   6      583.34      647.08     50.45 o 
 -11   3   6      102.76       88.22     18.35 o 
 -10   3   6       29.44       20.48     18.84 o 
  -9   3   6      119.95       94.56     16.47 o 
  -8   3   6      110.22      116.02     10.39 o 
  -7   3   6      162.96      161.14     12.77 o 
  -6   3   6      440.68      503.00     12.10 o 
  -5   3   6       16.47       16.40      3.39 o 
  -4   3   6     1176.66     1304.73     16.67 o 
  -3   3   6      416.93      460.66      8.73 o 
  -2   3   6      155.20      133.66      4.84 o 
  -1   3   6      138.65      177.02      5.00 o 
   0   3   6     1431.33     1589.55     16.51 o 
   1   3   6      292.45      289.57      5.04 o 
   2   3   6     1310.29     1426.16     13.42 o 
   3   3   6     4054.19     4017.20     31.98 o 
   4   3   6      850.84      830.47      9.92 o 
   5   3   6      186.56      181.84      4.95 o 
   6   3   6      259.03      234.20      6.55 o 
   7   3   6      165.13      157.25      5.13 o 
   8   3   6     5191.85     4860.14     59.23 o 
   9   3   6       25.95       26.94      6.09 o 
  10   3   6        7.13        9.05     10.46 o 
  11   3   6        0.07       -5.41     14.88 o 
  12   3   6       24.34       46.39     12.84 o 
 -10   4   6       84.49       85.21     16.68 o 
  -9   4   6      188.12      171.36     19.65 o 
  -8   4   6       19.82       16.06      5.68 o 
  -7   4   6      666.16      687.05     20.11 o 
  -6   4   6     1305.07     1348.60     23.81 o 
  -5   4   6       43.72       49.34      5.10 o 
  -4   4   6       97.18       97.58      5.55 o 
  -3   4   6      243.17      287.28      7.88 o 
  -2   4   6       60.45       55.52      3.92 o 
  -1   4   6     1792.81     2047.96     21.66 o 
   0   4   6     5600.31     5992.93     51.30 o 
   1   4   6     5634.67     6023.95     51.07 o 
   2   4   6      345.62      345.91      5.47 o 
   3   4   6        0.01       -1.13      1.46 o 
   4   4   6      146.86      125.58      4.22 o 
   5   4   6     1329.72     1388.67     15.45 o 
   6   4   6      310.44      313.82      7.27 o 
   7   4   6      120.45      115.41      4.94 o 
   8   4   6      585.67      583.25     11.93 o 
   9   4   6       40.65       54.42      9.14 o 
  10   4   6      355.20      380.31     17.69 o 
  11   4   6       17.76       13.11     10.27 o 
  12   4   6       96.20       92.50     15.21 o 
 -10   5   6       61.23       55.94     14.01 o 
  -9   5   6      101.25      106.99     16.66 o 
  -8   5   6       10.73        7.89      5.14 o 
  -7   5   6       32.96       44.87     12.27 o 
  -6   5   6      134.28      149.30     11.58 o 
  -5   5   6      233.06      242.27     10.47 o 
  -4   5   6        4.32        0.38      2.40 o 
  -3   5   6      161.74      175.18      7.73 o 
  -2   5   6       47.83       58.50      4.39 o 
  -1   5   6      651.82      683.66     11.35 o 
   0   5   6     6028.69     6248.22     54.20 o 
   1   5   6      464.92      512.47     10.07 o 
   2   5   6      801.10      793.34     10.11 o 
   3   5   6        5.65        7.80      1.62 o 
   4   5   6      384.58      368.39      7.83 o 
   5   5   6      350.86      335.30      7.11 o 
   6   5   6      172.08      152.85      5.40 o 
   7   5   6        0.48        1.09      2.29 o 
   8   5   6       67.73       76.91      6.36 o 
   9   5   6      222.05      213.44     15.11 o 
  10   5   6        1.00        9.87     10.04 o 
  11   5   6       23.85       30.39     10.80 o 
  12   5   6      165.78      200.98     19.93 o 
  -9   6   6        1.22       -0.94      8.15 o 
  -8   6   6       11.29       13.06      9.97 o 
  -7   6   6        0.25       -3.73     11.47 o 
  -6   6   6       64.23       70.99      9.72 o 
  -5   6   6      550.44      523.34     14.78 o 
  -4   6   6      295.36      280.83     10.90 o 
  -3   6   6      154.50      159.79     11.25 o 
  -2   6   6      148.92      147.88      6.31 o 
  -1   6   6       20.03       13.59      3.54 o 
   0   6   6       52.94       54.14      4.12 o 
   1   6   6     2975.64     2999.15     30.09 o 
   2   6   6        0.08        3.21      1.82 o 
   3   6   6     1571.37     1481.11     14.92 o 
   4   6   6        0.12        0.25      2.14 o 
   5   6   6      189.27      189.72      5.78 o 
   6   6   6       42.84       35.71      3.68 o 
   7   6   6        1.92       -1.09      2.92 o 
   8   6   6        1.25        1.62      3.10 o 
   9   6   6        0.35        1.93      6.64 o 
  10   6   6       92.13      101.08     13.79 o 
  11   6   6       29.74       50.36     30.91 o 
  12   6   6       31.58       50.92     16.04 o 
  -8   7   6      332.96      354.64     24.55 o 
  -7   7   6       53.06       43.32      7.93 o 
  -6   7   6      363.78      348.57     15.10 o 
  -5   7   6      184.32      182.12      9.85 o 
  -4   7   6       45.21       59.94      6.82 o 
  -3   7   6        2.55        2.00      4.85 o 
  -2   7   6      206.00      222.16     11.10 o 
  -1   7   6       20.53       16.41      4.00 o 
   0   7   6       42.40       38.78      3.96 o 
   1   7   6       93.10      118.86      5.39 o 
   2   7   6       24.53       22.05      3.04 o 
   3   7   6       17.40       19.59      2.93 o 
   4   7   6       14.13       15.21      2.69 o 
   5   7   6      934.53      873.57     18.18 o 
   6   7   6      168.58      166.47      7.63 o 
   7   7   6       58.84       55.32      7.56 o 
   8   7   6      158.98      164.45     11.25 o 
   9   7   6      565.63      540.77     25.13 o 
  10   7   6       62.73       68.02     12.41 o 
  11   7   6       16.52       31.43     27.06 o 
  12   7   6       21.13      243.04     24.63 o 
  -7   8   6       19.48       14.54      5.58 o 
  -6   8   6       32.24       32.01      6.74 o 
  -5   8   6      561.27      519.50     17.79 o 
  -4   8   6        2.72       -4.89      3.65 o 
  -3   8   6       69.88       63.87      9.20 o 
  -2   8   6        0.05       10.21      6.16 o 
  -1   8   6     3363.01     3212.46     44.93 o 
   0   8   6       14.59       13.29      5.34 o 
   1   8   6      142.06      139.65     10.20 o 
   2   8   6      636.81      619.44     15.56 o 
   3   8   6       72.83       86.95      6.16 o 
   4   8   6      106.80      101.61      8.96 o 
   5   8   6       24.98       13.29      6.71 o 
   6   8   6      367.08      344.07     11.98 o 
   7   8   6       95.92      100.61      8.34 o 
   8   8   6       25.61       34.47     11.36 o 
   9   8   6        0.04        7.02      5.49 o 
  10   8   6       16.21       30.21     14.43 o 
  11   8   6        9.56       15.12     25.61 o 
  12   8   6       25.96      245.15     26.98 o 
  -7   9   6       11.59       11.45     12.37 o 
  -6   9   6        0.00        4.22      6.66 o 
  -5   9   6        0.77        1.88      4.77 o 
  -4   9   6        0.19        0.22      3.63 o 
  -3   9   6       10.27        8.63      8.48 o 
  -2   9   6      453.24      437.77     20.18 o 
  -1   9   6       17.92       23.55      7.66 o 
   0   9   6      242.97      239.82     13.46 o 
   1   9   6      873.70      758.09     21.70 o 
   2   9   6        1.06        3.32      4.22 o 
   3   9   6       57.88       44.36      6.13 o 
   4   9   6       19.58       25.49      5.51 o 
   5   9   6     1640.63     1518.68     53.43 o 
   6   9   6      291.30      284.37     14.56 o 
   7   9   6      103.69       96.47      9.87 o 
   8   9   6        1.53       15.12      9.59 o 
   9   9   6      288.58      278.95     14.85 o 
  10   9   6       11.80       34.27     10.74 o 
  11   9   6        9.10       75.55     20.00 o 
  -5  10   6      125.98      143.75     44.89 o 
  -4  10   6        2.62       13.30      7.47 o 
  -3  10   6      140.47      143.10     14.83 o 
  -2  10   6       79.91       96.18     15.43 o 
  -1  10   6       34.58       28.07      8.55 o 
   0  10   6        0.19        5.64      6.93 o 
   1  10   6       10.26       12.12      6.17 o 
   2  10   6       58.27       49.38      6.82 o 
   3  10   6       15.13       17.21      5.02 o 
   4  10   6       22.69       22.95      5.50 o 
   5  10   6       27.57       30.61      7.42 o 
   6  10   6      111.41      114.67     13.19 o 
   7  10   6      260.47      259.20     15.20 o 
   8  10   6       91.11       97.15     10.98 o 
   9  10   6        0.18       22.76     17.07 o 
  10  10   6        7.13       41.00     18.65 o 
  11  10   6        0.02       67.95     19.65 o 
  -4  11   6      185.23      179.17     14.90 o 
  -3  11   6       17.28       32.32     20.98 o 
  -2  11   6       32.45       46.00     12.50 o 
  -1  11   6       49.62       51.04     16.28 o 
   0  11   6       12.40       11.03     11.82 o 
   1  11   6      121.71      120.76     11.57 o 
   2  11   6        3.48        5.67      5.31 o 
   3  11   6       30.76       33.05      6.26 o 
   4  11   6      443.71      428.67     14.99 o 
   5  11   6      420.19      395.68     14.48 o 
   6  11   6      277.10      281.50     15.82 o 
   7  11   6       22.84       40.22      8.57 o 
   8  11   6        4.70       12.07     13.02 o 
   9  11   6       27.99       78.34     14.16 o 
  10  11   6      103.09      175.59     31.06 o 
  -3  12   6       52.04       31.50     12.59 o 
  -2  12   6       17.99       26.64     11.50 o 
  -1  12   6       40.21       53.49     17.11 o 
   0  12   6        8.94        5.44     15.82 o 
   1  12   6        3.71        4.94      5.67 o 
   2  12   6       71.08      103.82      9.50 o 
   3  12   6      130.89      143.38     10.87 o 
   4  12   6       29.57       60.96     11.09 o 
   5  12   6        1.20        9.99      9.27 o 
   6  12   6      165.24      167.01     14.45 o 
   7  12   6      873.76      885.00     27.65 o 
   8  12   6       65.34       99.38     16.08 o 
   9  12   6        0.27       49.80     18.05 o 
   0  13   6      125.40      178.66     17.16 o 
   1  13   6       22.01       26.83     13.87 o 
   2  13   6      674.53      673.21     22.41 o 
   3  13   6      208.97      252.49     24.24 o 
   4  13   6        0.20       16.50     11.44 o 
   5  13   6      232.34      245.12     28.21 o 
   6  13   6       21.68       57.93     12.53 o 
   7  13   6      256.29      278.17     21.21 o 
  -5 -13   7       10.26       39.42      8.28 o 
  -4 -13   7      119.93      100.84     11.49 o 
  -3 -13   7       17.30       34.98      7.61 o 
  -2 -13   7        4.00       26.50     15.56 o 
  -1 -13   7       32.86       37.43     13.35 o 
  -8 -12   7       51.16       61.16     21.48 o 
  -7 -12   7       14.41       22.91      6.51 o 
  -6 -12   7      155.50      160.83     16.03 o 
  -5 -12   7      108.30      122.89     21.99 o 
  -4 -12   7       65.60       85.00     15.75 o 
  -3 -12   7      154.13      180.16     13.44 o 
  -2 -12   7       29.63       41.49      7.53 o 
  -1 -12   7       89.16       85.91     16.22 o 
   0 -12   7      288.01      303.20     17.98 o 
   1 -12   7       17.84       22.58     11.67 o 
   2 -12   7       34.54       51.27     14.82 o 
  -9 -11   7        6.80       22.45     12.53 o 
  -8 -11   7        3.32        4.93      7.04 o 
  -7 -11   7       41.36       45.05      7.71 o 
  -6 -11   7        3.12        4.95      5.48 o 
  -5 -11   7       49.38       59.97     14.19 o 
  -4 -11   7       22.45       19.92      5.60 o 
  -3 -11   7       27.45       26.02     10.63 o 
  -2 -11   7       20.96       24.75      7.58 o 
  -1 -11   7       93.90      103.24     10.45 o 
   0 -11   7       12.70       18.17      6.10 o 
   1 -11   7        9.87       14.57     13.70 o 
   2 -11   7       44.87       36.52     12.95 o 
   3 -11   7       13.50       16.62     11.10 o 
   4 -11   7       12.58       14.68     10.20 o 
 -10 -10   7        0.74       12.92     10.06 o 
  -9 -10   7       18.76       16.92      7.97 o 
  -8 -10   7        2.86        3.22      6.50 o 
  -7 -10   7       47.60       46.03      7.40 o 
  -6 -10   7        1.60        2.38      4.68 o 
  -5 -10   7       23.75       31.45      7.50 o 
  -4 -10   7       17.93       16.10      5.20 o 
  -3 -10   7       12.94       15.03      5.04 o 
  -2 -10   7      463.99      435.59     14.65 o 
  -1 -10   7       18.77       20.35      5.25 o 
   0 -10   7       33.57       36.67      7.13 o 
   1 -10   7       43.69       48.86      8.83 o 
   2 -10   7        9.50        4.64      8.57 o 
   3 -10   7       72.69       89.26     17.03 o 
   4 -10   7       96.22      124.88     19.84 o 
   5 -10   7        4.11        8.44      4.14 o 
 -11  -9   7       51.19       99.22     25.32 o 
 -10  -9   7        1.38        5.91      8.68 o 
  -9  -9   7       75.60       75.07     10.95 o 
  -8  -9   7       79.30       85.36     10.82 o 
  -7  -9   7      126.45      120.28     11.81 o 
  -6  -9   7       56.57       43.74      6.90 o 
  -5  -9   7      255.45      222.51     14.07 o 
  -4  -9   7      256.98      230.14     10.91 o 
  -3  -9   7      172.08      168.20     12.17 o 
  -2  -9   7        4.55        6.89      4.07 o 
  -1  -9   7       25.85       23.94      5.04 o 
   0  -9   7        1.14        7.20      4.75 o 
   1  -9   7       39.83       63.08     14.20 o 
   2  -9   7       48.67       37.49      7.97 o 
   3  -9   7       22.90       29.79     10.39 o 
   4  -9   7        1.59       -0.18      7.67 o 
   5  -9   7       12.23       19.45      9.22 o 
   6  -9   7       67.75       74.39     19.35 o 
 -11  -8   7       30.19       50.15     15.26 o 
 -10  -8   7       31.64       27.23     17.23 o 
  -9  -8   7       84.27       70.06     12.45 o 
  -8  -8   7        5.74       13.48      6.59 o 
  -7  -8   7       73.53       76.01     10.13 o 
  -6  -8   7        1.29       -0.94      4.40 o 
  -5  -8   7      304.43      274.05     11.62 o 
  -4  -8   7      211.77      213.59     10.13 o 
  -3  -8   7      603.24      619.89     15.95 o 
  -2  -8   7      180.00      182.40      5.39 o 
  -1  -8   7      381.81      316.62     11.46 o 
   0  -8   7      240.83      250.90     11.71 o 
   1  -8   7      195.45      223.03     10.88 o 
   2  -8   7       62.18       77.52      9.80 o 
   3  -8   7        3.58        1.46      7.24 o 
   4  -8   7       38.30       27.00      8.30 o 
   5  -8   7       16.36       15.96      7.09 o 
   6  -8   7      307.47      291.81     13.06 o 
   7  -8   7      110.70      107.77      9.82 o 
 -11  -7   7       16.14       25.68     21.83 o 
 -10  -7   7       30.51       36.16      8.86 o 
  -9  -7   7      450.33      442.25     18.51 o 
  -8  -7   7     1861.47     1779.38     37.12 o 
  -7  -7   7      189.18      197.99     19.33 o 
  -6  -7   7      218.07      231.87     12.62 o 
  -5  -7   7       22.00       23.28      5.28 o 
  -4  -7   7      239.22      242.91      9.86 o 
  -3  -7   7       84.27       74.14      4.39 o 
  -2  -7   7     1075.77     1015.85     13.00 o 
  -1  -7   7       16.12       22.00      3.15 o 
   0  -7   7      295.05      329.34      9.17 o 
   1  -7   7      278.74      269.87      9.68 o 
   2  -7   7      704.47      708.83     18.46 o 
   3  -7   7     1348.35     1326.64     27.08 o 
   4  -7   7       74.72       52.54      9.82 o 
   5  -7   7       32.99       36.05     10.24 o 
   6  -7   7      286.58      288.40     12.47 o 
   7  -7   7      226.74      240.28     12.13 o 
   8  -7   7        8.89       16.00      6.42 o 
 -12  -6   7      342.97      355.41     22.70 o 
 -11  -6   7       20.58       32.20     10.21 o 
 -10  -6   7       26.54       25.74      9.42 o 
  -9  -6   7      674.09      613.31     21.39 o 
  -8  -6   7     2589.19     2417.09     44.24 o 
  -7  -6   7      302.24      302.81     12.87 o 
  -6  -6   7      357.33      334.97     12.67 o 
  -5  -6   7      149.33      150.97     11.98 o 
  -4  -6   7        5.41        3.08      1.68 o 
  -3  -6   7      329.01      335.50      6.41 o 
  -2  -6   7      443.60      407.34      6.39 o 
  -1  -6   7       19.31       22.20      2.27 o 
   0  -6   7     2430.79     2439.56     27.45 o 
   1  -6   7      302.61      288.39      7.36 o 
   2  -6   7       14.89       12.57      2.65 o 
   3  -6   7       50.95       57.88      6.77 o 
   4  -6   7       66.99       42.72      8.73 o 
   5  -6   7      441.08      369.36     12.38 o 
   6  -6   7      177.36      153.93      9.46 o 
   7  -6   7      308.48      263.23     12.12 o 
   8  -6   7       94.24      110.66      9.84 o 
   9  -6   7        5.43       12.49      4.54 o 
 -12  -5   7      280.37      321.75     21.99 o 
 -11  -5   7       14.36       10.87      9.47 o 
 -10  -5   7       63.42       55.34      8.83 o 
  -9  -5   7       46.24       41.71      7.12 o 
  -8  -5   7        1.67       -2.04      4.84 o 
  -7  -5   7      181.32      185.71     10.19 o 
  -6  -5   7      188.50      215.62     11.99 o 
  -5  -5   7       77.61       64.00      4.27 o 
  -4  -5   7      251.29      240.03      6.35 o 
  -3  -5   7        5.04        6.05      1.50 o 
  -2  -5   7        0.90       -1.54      0.96 o 
  -1  -5   7      703.03      756.96     11.09 o 
   0  -5   7       12.06       18.24      2.31 o 
   1  -5   7      924.16      935.98     13.29 o 
   2  -5   7      109.81      114.22      4.73 o 
   3  -5   7      184.13      191.06      5.77 o 
   4  -5   7      937.84      904.74     15.26 o 
   5  -5   7       74.01       69.29      8.76 o 
   6  -5   7       55.30       52.49      7.50 o 
   7  -5   7      270.56      223.63     11.02 o 
   8  -5   7       21.88       14.33      4.86 o 
   9  -5   7       74.13       80.57     14.97 o 
  10  -5   7       29.77       44.18     14.28 o 
 -12  -4   7       12.38       15.07     10.09 o 
 -11  -4   7      120.06      127.43     14.30 o 
 -10  -4   7      702.17      675.49     20.73 o 
  -9  -4   7      204.80      215.13     10.22 o 
  -8  -4   7        4.85        4.75      4.88 o 
  -7  -4   7       31.08       39.24      6.01 o 
  -6  -4   7      341.02      338.63     12.37 o 
  -5  -4   7       78.99       88.67      4.52 o 
  -4  -4   7     1412.42     1401.91     15.58 o 
  -3  -4   7        5.24        1.50      1.43 o 
  -2  -4   7      469.95      527.29      6.77 o 
  -1  -4   7    10515.79    11083.96     78.33 o 
   0  -4   7       87.61       87.39      3.22 o 
   1  -4   7     1546.11     1643.19     18.75 o 
   2  -4   7      628.22      718.99     13.42 o 
   3  -4   7       43.04       48.88      3.84 o 
   4  -4   7       89.28       81.72      4.46 o 
   5  -4   7      100.90       93.93      7.02 o 
   6  -4   7      178.38      176.45      8.87 o 
   7  -4   7       19.05       19.52      4.56 o 
   8  -4   7       18.52       19.11      5.14 o 
   9  -4   7       19.28        7.91      6.11 o 
  10  -4   7       35.82       41.06     12.53 o 
 -12  -3   7      175.05      161.86     16.41 o 
 -11  -3   7        0.17       -6.36     15.28 o 
 -10  -3   7      169.12      197.82     21.85 o 
  -9  -3   7       84.28      105.30      8.91 o 
  -8  -3   7     1141.57     1189.75     19.66 o 
  -7  -3   7       48.12       42.43      5.54 o 
  -6  -3   7       48.91       54.36      4.73 o 
  -5  -3   7      302.26      323.29      8.25 o 
  -4  -3   7      182.22      173.02      5.70 o 
  -3  -3   7      166.38      167.22      4.54 o 
  -2  -3   7     2019.96     2157.17     19.02 o 
  -1  -3   7     3858.28     4011.29     32.56 o 
   0  -3   7      109.63      119.33      5.23 o 
   1  -3   7      558.66      592.44     11.33 o 
   2  -3   7       74.46       69.19      5.39 o 
   3  -3   7     1490.54     1516.38     22.43 o 
   4  -3   7      784.30      759.54     13.09 o 
   5  -3   7       24.73       24.90      3.95 o 
   6  -3   7     1696.12     1591.09     27.47 o 
   7  -3   7      174.76      163.80     10.21 o 
   8  -3   7      128.98       87.22      8.33 o 
   9  -3   7       36.68       27.02      5.77 o 
  10  -3   7      106.15      127.69     16.62 o 
  11  -3   7      435.85      442.64     26.07 o 
 -12  -2   7      118.62      101.04     16.64 o 
 -11  -2   7        0.06       -1.92      7.58 o 
 -10  -2   7        1.38        3.72      7.27 o 
  -9  -2   7       82.65       97.43      9.69 o 
  -8  -2   7        0.54        7.15      4.36 o 
  -7  -2   7      504.13      531.68     12.53 o 
  -6  -2   7        2.20        2.06      2.21 o 
  -5  -2   7      651.93      676.57     11.89 o 
  -4  -2   7        5.01        3.96      2.14 o 
  -3  -2   7     4620.87     4662.48     41.82 o 
  -2  -2   7      754.23      737.13      8.52 o 
  -1  -2   7      801.80      851.77      7.28 o 
   0  -2   7     1617.97     1580.87     17.90 o 
   1  -2   7       60.52       52.85      4.13 o 
   2  -2   7      603.23      697.23     10.89 o 
   3  -2   7       60.19       69.46      5.67 o 
   4  -2   7       11.73       10.25      2.08 o 
   5  -2   7       18.35       11.15      2.96 o 
   6  -2   7       89.08       96.13      7.13 o 
   7  -2   7       24.94       17.10      4.70 o 
   8  -2   7     1035.35     1051.11     26.44 o 
   9  -2   7      612.57      587.65     26.36 o 
  10  -2   7       55.74       68.89     16.69 o 
  11  -2   7       27.14       40.85     11.91 o 
 -12  -1   7        3.92       -1.19     18.75 o 
 -11  -1   7       77.40      106.47     13.13 o 
 -10  -1   7      220.09      225.59     16.56 o 
  -9  -1   7        0.04       -0.34      8.62 o 
  -8  -1   7      410.79      391.28     11.23 o 
  -7  -1   7        0.44       -4.16      3.99 o 
  -6  -1   7      460.06      460.24      9.70 o 
  -5  -1   7       71.29       62.95      4.21 o 
  -4  -1   7     1033.84     1175.19     14.08 o 
  -3  -1   7     2404.07     2770.43     22.73 o 
  -2  -1   7     5177.68     5105.68     47.50 o 
  -1  -1   7       12.52        7.72      1.16 o 
   0  -1   7     4958.78     4812.02     48.67 o 
   1  -1   7        0.14        1.49      1.18 o 
   2  -1   7       88.75       92.88      2.68 o 
   3  -1   7      696.95      737.45      7.96 o 
   4  -1   7     1503.56     1562.94     17.81 o 
   5  -1   7      153.97      178.91      5.71 o 
   6  -1   7      588.92      609.17     13.37 o 
   7  -1   7      949.17      810.58     26.53 o 
   8  -1   7        5.62       12.14      7.15 o 
   9  -1   7       11.96       19.91     11.96 o 
  10  -1   7      237.96      209.96     19.22 o 
  11  -1   7        0.00       -2.85      7.84 o 
 -12   0   7      301.25      378.76     32.18 o 
 -11   0   7      268.70      318.84     20.11 o 
 -10   0   7        3.27        0.10      6.59 o 
  -9   0   7        9.23       -0.42      9.08 o 
  -8   0   7      333.04      359.15     17.15 o 
  -7   0   7       24.43       10.84      5.06 o 
  -6   0   7        5.48       11.20      2.55 o 
  -5   0   7       12.47        6.15      2.44 o 
  -4   0   7     1134.01     1470.40     16.44 o 
  -3   0   7      137.00      127.23      4.13 o 
  -2   0   7      139.64      147.51      3.96 o 
  -1   0   7     3607.94     3665.38     39.26 o 
   0   0   7       11.85        3.57      1.37 o 
   1   0   7      441.56      483.29      5.70 o 
   2   0   7     1336.37     1336.50     17.47 o 
   3   0   7      752.70      733.57     10.10 o 
   4   0   7    12781.86    13365.82    118.16 o 
   5   0   7      535.23      584.51     15.01 o 
   6   0   7       35.82       52.06      7.22 o 
   7   0   7       24.84       23.39      6.68 o 
   8   0   7        0.35        4.82      6.84 o 
   9   0   7       73.64       81.60     12.66 o 
  10   0   7        3.90       -1.79      7.49 o 
  11   0   7       57.40       61.62     12.80 o 
  12   0   7        7.80       -2.75      7.62 o 
 -11   1   7       40.06       47.08     14.16 o 
 -10   1   7      174.95      178.85     15.34 o 
  -9   1   7       75.28       92.82     11.10 o 
  -8   1   7        7.06       -1.17      6.45 o 
  -7   1   7       39.31       45.89      4.73 o 
  -6   1   7      407.00      404.76      8.76 o 
  -5   1   7       54.70       52.91      3.82 o 
  -4   1   7      621.49      668.45      9.82 o 
  -3   1   7     2059.06     2349.56     27.90 o 
  -2   1   7      232.61      253.40      4.54 o 
  -1   1   7       86.98       62.34      2.35 o 
   0   1   7     1440.51     1431.31     13.92 o 
   1   1   7       24.10       16.80      1.66 o 
   2   1   7      844.02      879.63     10.26 o 
   3   1   7     2239.61     2382.73     23.41 o 
   4   1   7       25.44       46.74      3.92 o 
   5   1   7     1385.88     1290.72     28.00 o 
   6   1   7      162.09      143.28      7.04 o 
   7   1   7      472.89      457.96     16.98 o 
   8   1   7      281.83      250.95     16.32 o 
   9   1   7        9.77       13.10      7.97 o 
  10   1   7       59.78       61.50     11.83 o 
  11   1   7      191.56      209.99     19.72 o 
  12   1   7        5.64       -7.38     12.07 o 
 -11   2   7      305.08      300.00     24.29 o 
 -10   2   7       52.62       41.41     16.48 o 
  -9   2   7      175.00      167.39     19.20 o 
  -8   2   7      173.47      152.30     24.43 o 
  -7   2   7       66.58       64.08      6.89 o 
  -6   2   7        1.68        0.19      2.37 o 
  -5   2   7      116.22      107.70      4.74 o 
  -4   2   7      643.04      677.86      9.64 o 
  -3   2   7      313.94      356.85      6.43 o 
  -2   2   7       33.10       33.73      2.26 o 
  -1   2   7       39.67       37.15      2.51 o 
   0   2   7      753.19      730.70      9.14 o 
   1   2   7     2128.03     2115.11     18.28 o 
   2   2   7     3937.57     3798.92     38.64 o 
   3   2   7     9008.92     9252.21     67.58 o 
   4   2   7        3.60        2.80      1.52 o 
   5   2   7      955.59     1064.24     11.97 o 
   6   2   7      552.35      539.05      8.27 o 
   7   2   7     2139.83     2104.61     30.55 o 
   8   2   7      331.17      305.20     11.60 o 
   9   2   7      322.83      306.65     18.55 o 
  10   2   7        0.74        0.11      7.64 o 
  11   2   7        2.18        7.11      8.85 o 
  12   2   7       68.28       68.20     14.27 o 
 -11   3   7       34.39       25.11     13.29 o 
 -10   3   7      226.39      191.85     21.78 o 
  -9   3   7       18.67       23.76     10.35 o 
  -8   3   7      738.85      689.10     31.94 o 
  -7   3   7      994.30      951.92     23.30 o 
  -6   3   7      469.62      469.16     12.51 o 
  -5   3   7       44.81       52.60      4.52 o 
  -4   3   7     1264.30     1345.55     17.34 o 
  -3   3   7       63.90       68.97      4.24 o 
  -2   3   7       71.56       75.59      3.61 o 
  -1   3   7     3045.31     3396.39     34.30 o 
   0   3   7       77.13      134.39      4.07 o 
   1   3   7      360.67      362.57      6.28 o 
   2   3   7     2625.67     2778.66     21.88 o 
   3   3   7     1530.03     1391.50     13.48 o 
   4   3   7      339.13      304.78      5.67 o 
   5   3   7      294.48      300.64      6.12 o 
   6   3   7      625.64      607.39      9.26 o 
   7   3   7       88.16       81.08      5.07 o 
   8   3   7      542.56      568.91     15.25 o 
   9   3   7     1238.16     1121.06     38.92 o 
  10   3   7       83.24      108.60     13.82 o 
  11   3   7      183.81      226.74     25.01 o 
  12   3   7       34.19       35.50     24.07 o 
 -10   4   7      329.37      374.27     26.33 o 
  -9   4   7       36.39       21.17     10.63 o 
  -8   4   7      314.73      302.74     21.48 o 
  -7   4   7       61.11       69.39      8.33 o 
  -6   4   7      541.16      562.63     15.23 o 
  -5   4   7       21.01       25.23      4.05 o 
  -4   4   7       54.27       66.93      4.97 o 
  -3   4   7        3.53        0.65      2.17 o 
  -2   4   7      864.03      976.38     13.87 o 
  -1   4   7      335.33      390.64      7.99 o 
   0   4   7     5284.81     5703.09     49.31 o 
   1   4   7     3634.21     3931.28     35.28 o 
   2   4   7     1246.60     1227.06     12.06 o 
   3   4   7      983.17     1035.79     16.75 o 
   4   4   7      112.76      124.41      4.09 o 
   5   4   7      121.67      139.23      4.72 o 
   6   4   7      241.83      219.83      6.11 o 
   7   4   7        1.80       -0.29      1.97 o 
   8   4   7       90.34       89.37      7.08 o 
   9   4   7      231.84      236.00     14.43 o 
  10   4   7      179.78      224.40     30.80 o 
  11   4   7       94.06       89.90     13.94 o 
  12   4   7        4.81        0.84     19.25 o 
 -10   5   7       28.68       13.52     10.68 o 
  -9   5   7       80.48       73.47     17.70 o 
  -8   5   7        0.01       12.82      8.81 o 
  -7   5   7      294.86      320.94     14.63 o 
  -6   5   7        1.46        4.46      3.72 o 
  -5   5   7       80.24       90.62     10.54 o 
  -4   5   7     2344.31     2377.13     29.29 o 
  -3   5   7       18.93       25.69      6.72 o 
  -2   5   7        1.74        1.81      2.15 o 
  -1   5   7      678.37      757.11     12.14 o 
   0   5   7      314.98      363.20      7.86 o 
   1   5   7    14741.06    15207.60    122.17 o 
   2   5   7        4.76        2.29      1.43 o 
   3   5   7      142.53      170.43      4.30 o 
   4   5   7        1.09        2.97      1.86 o 
   5   5   7      201.60      181.59      5.51 o 
   6   5   7        0.23        0.35      2.40 o 
   7   5   7      273.38      248.73      6.89 o 
   8   5   7      142.75      118.92      8.83 o 
   9   5   7        4.87       10.21      7.09 o 
  10   5   7       31.63       25.07      8.02 o 
  11   5   7        0.59      -13.74     13.38 o 
  12   5   7       50.29       54.77     21.01 o 
  -9   6   7        1.54        6.24      8.65 o 
  -8   6   7       29.99       50.06     18.54 o 
  -7   6   7      787.67      775.84     22.77 o 
  -6   6   7        5.94        2.90      5.49 o 
  -5   6   7      300.72      279.86     14.76 o 
  -4   6   7      572.65      581.48     15.28 o 
  -3   6   7      101.20       90.21      9.92 o 
  -2   6   7      887.31      919.02     15.13 o 
  -1   6   7        4.98        4.02      2.17 o 
   0   6   7       30.19       25.86      3.24 o 
   1   6   7       50.48       72.08      4.43 o 
   2   6   7      181.25      191.17      5.26 o 
   3   6   7      296.50      311.14      6.13 o 
   4   6   7      122.81      127.16      4.88 o 
   5   6   7      539.41      476.01      8.72 o 
   6   6   7      132.83      116.82      5.23 o 
   7   6   7       10.11       12.77      4.84 o 
   8   6   7      309.51      287.34      9.73 o 
   9   6   7      539.05      461.28     19.16 o 
  10   6   7       21.41       18.99      8.20 o 
  11   6   7       85.88      115.23     38.13 o 
  -8   7   7       15.50       10.05     10.06 o 
  -7   7   7      319.64      338.01     21.01 o 
  -6   7   7      472.09      478.54     40.37 o 
  -5   7   7        0.08        4.09      5.46 o 
  -4   7   7      111.40      104.88      8.30 o 
  -3   7   7     1399.50     1366.87     30.28 o 
  -2   7   7      332.31      319.58     13.36 o 
  -1   7   7      267.84      265.91      9.73 o 
   0   7   7      470.40      483.93     10.68 o 
   1   7   7      113.97      115.81      6.72 o 
   2   7   7      428.45      392.22     10.13 o 
   3   7   7       50.78       38.68      3.67 o 
   4   7   7      301.23      281.62      7.65 o 
   5   7   7      139.29      139.51      8.33 o 
   6   7   7      139.01      145.11      7.31 o 
   7   7   7       21.18       18.67      4.34 o 
   8   7   7      212.78      208.44     13.80 o 
   9   7   7      406.19      438.80     22.79 o 
  10   7   7       95.87      129.08     17.40 o 
  11   7   7        0.55       47.78     17.46 o 
  12   7   7       62.43      307.25     29.05 o 
  -7   8   7       12.23       22.28     14.41 o 
  -6   8   7     1369.71     1344.25     30.85 o 
  -5   8   7       35.36       41.20      7.84 o 
  -4   8   7        2.49        5.02      4.37 o 
  -3   8   7        0.01        5.47      5.83 o 
  -2   8   7      153.36      174.86     12.18 o 
  -1   8   7      295.26      262.26     12.51 o 
   0   8   7        0.14       -2.54      6.11 o 
   1   8   7      376.94      324.07     14.35 o 
   2   8   7      598.39      549.90     14.68 o 
   3   8   7     1475.01     1386.33     20.98 o 
   4   8   7      301.26      290.21      9.34 o 
   5   8   7       71.47       64.90      8.84 o 
   6   8   7      116.23      126.66      8.76 o 
   7   8   7      227.76      202.90     12.37 o 
   8   8   7      306.74      277.90     14.51 o 
   9   8   7       37.69       44.82     10.83 o 
  10   8   7       23.47       46.48     18.52 o 
  11   8   7        5.15       59.98     20.52 o 
  -6   9   7      124.22      140.71     12.60 o 
  -5   9   7       17.34       19.24      7.06 o 
  -4   9   7      157.34      136.43     10.12 o 
  -3   9   7      452.25      407.91     21.02 o 
  -2   9   7       47.54       40.39      9.00 o 
  -1   9   7       25.30       31.99      7.97 o 
   0   9   7      323.74      296.30     14.45 o 
   1   9   7       45.33       35.53      7.51 o 
   2   9   7        0.35        1.41      4.16 o 
   3   9   7       17.38       16.15      5.07 o 
   4   9   7      988.40      910.38     19.87 o 
   5   9   7      120.09      129.92     11.67 o 
   6   9   7       86.24       84.74     10.10 o 
   7   9   7        4.31       13.25      6.86 o 
   8   9   7       70.58       91.78     10.33 o 
   9   9   7       28.38       49.78      9.75 o 
  10   9   7        8.72       29.50     17.11 o 
  11   9   7        3.91       41.69     17.17 o 
  -5  10   7      219.07      233.03     17.21 o 
  -4  10   7       59.08       80.26      8.87 o 
  -3  10   7       16.33       31.03     12.42 o 
  -2  10   7      135.69      118.87     13.59 o 
  -1  10   7      451.43      432.13     37.90 o 
   0  10   7       73.73       85.52      9.80 o 
   1  10   7       96.78       90.90     10.02 o 
   2  10   7       24.17       15.90      5.26 o 
   3  10   7        2.55        2.67      4.33 o 
   4  10   7      196.12      196.62     18.13 o 
   5  10   7        8.28        9.39      9.14 o 
   6  10   7      141.08      140.64     12.74 o 
   7  10   7        0.70        2.71      6.53 o 
   8  10   7       42.97       50.41     10.44 o 
   9  10   7       19.32       56.99     10.68 o 
  10  10   7       52.95       96.07     24.61 o 
  11  10   7       53.84      131.87     26.70 o 
  -4  11   7        1.83        8.67      5.61 o 
  -3  11   7       93.18      108.69     13.96 o 
  -2  11   7       51.26       63.78     11.14 o 
  -1  11   7        0.00        9.20      6.88 o 
   0  11   7        9.07       -4.57      8.11 o 
   1  11   7       39.60       57.22      8.64 o 
   2  11   7       28.44       26.11      5.94 o 
   3  11   7       24.46       17.79      6.28 o 
   4  11   7      147.03      142.32     10.36 o 
   5  11   7       23.14       24.65      7.60 o 
   6  11   7       20.64       24.83      7.88 o 
   7  11   7       26.35       24.13     11.38 o 
   8  11   7       72.05       93.65     14.42 o 
   9  11   7       97.10      148.61     16.92 o 
  -2  12   7      414.21      418.16     22.68 o 
  -1  12   7        2.79       19.96     16.70 o 
   0  12   7        4.87        8.07     15.67 o 
   1  12   7        0.00        4.13     10.01 o 
   2  12   7       35.26       52.33     10.99 o 
   3  12   7       25.96       40.61     10.77 o 
   4  12   7       62.85       61.52     15.84 o 
   5  12   7      115.85      114.97      9.97 o 
   6  12   7       83.38      109.89     16.40 o 
   7  12   7      276.64      293.17     21.77 o 
   8  12   7       10.14       63.24     21.27 o 
   9  12   7      138.51      238.30     27.83 o 
   0  13   7        9.48       18.55     14.83 o 
   1  13   7       72.04       83.69     12.96 o 
   2  13   7       12.12       22.48      7.05 o 
   3  13   7      111.10      121.25     11.76 o 
   4  13   7       66.31       87.06     15.60 o 
   5  13   7       22.61       62.66     13.14 o 
   6  13   7      131.68      172.94     19.77 o 
   7  13   7       67.58      111.79     16.06 o 
  -5 -13   8      124.66      182.31     37.23 o 
  -3 -13   8        9.60       17.17      7.94 o 
  -2 -13   8       18.12       39.31     14.45 o 
  -1 -13   8        0.10        1.10      9.03 o 
  -7 -12   8        0.23       -5.07     16.96 o 
  -6 -12   8        0.54        3.76      5.91 o 
  -5 -12   8        0.12       18.12      7.22 o 
  -4 -12   8      305.52      278.43     23.37 o 
  -3 -12   8      283.47      282.65     24.96 o 
  -2 -12   8      133.32      157.24     13.37 o 
  -1 -12   8        0.78        7.01      6.44 o 
   0 -12   8        5.06        8.03      9.38 o 
   1 -12   8       50.99      105.35     14.89 o 
   2 -12   8        0.56        4.55      8.81 o 
  -9 -11   8       29.05       26.13      9.52 o 
  -8 -11   8       78.26       84.87     14.06 o 
  -7 -11   8      129.13      141.47     13.81 o 
  -6 -11   8      126.15      137.59     17.51 o 
  -5 -11   8       44.61       47.77      8.64 o 
  -4 -11   8      360.63      354.64     21.84 o 
  -3 -11   8        1.80        2.94      4.74 o 
  -2 -11   8       25.87       16.20      5.92 o 
  -1 -11   8      496.50      525.05     23.04 o 
   0 -11   8       11.47       14.80      5.85 o 
   1 -11   8       10.85       27.75     12.79 o 
   2 -11   8       16.98       28.66     11.94 o 
   3 -11   8       55.74       69.66     16.69 o 
   4 -11   8        1.13       -6.71      7.43 o 
 -10 -10   8        2.90       10.80     12.50 o 
  -9 -10   8       20.93        6.55      7.68 o 
  -8 -10   8      347.46      377.59     23.02 o 
  -7 -10   8       19.05       22.98      7.58 o 
  -6 -10   8       36.47       31.77      6.56 o 
  -5 -10   8        0.49        2.88      5.38 o 
  -4 -10   8        2.99        5.82      4.45 o 
  -3 -10   8       73.22       77.75      8.07 o 
  -2 -10   8      144.81      125.05      9.82 o 
  -1 -10   8       26.12       25.99      5.63 o 
   0 -10   8      258.17      251.46     13.14 o 
   1 -10   8       46.99       50.44      9.05 o 
   2 -10   8        0.21        4.34     15.16 o 
   3 -10   8       84.29       89.46     16.76 o 
   4 -10   8       80.69       72.87     15.71 o 
   5 -10   8      433.66      465.67     17.96 o 
 -10  -9   8      213.39      243.72     17.21 o 
  -9  -9   8      110.23      101.05     12.11 o 
  -8  -9   8        0.14       -8.48      5.93 o 
  -7  -9   8       26.28       25.30      9.34 o 
  -6  -9   8       11.21        3.89      4.73 o 
  -5  -9   8      109.27       91.69      8.66 o 
  -4  -9   8      448.80      432.13     14.23 o 
  -3  -9   8        6.24       16.24      4.74 o 
  -2  -9   8       55.97       60.19      6.83 o 
  -1  -9   8      236.55      263.62     11.01 o 
   0  -9   8       35.80       35.98      6.34 o 
   1  -9   8        0.14        2.80      5.11 o 
   2  -9   8     1316.26     1338.21     35.51 o 
   3  -9   8       27.55       26.59     10.71 o 
   4  -9   8        0.86        4.57      7.65 o 
   5  -9   8      195.44      207.38     13.83 o 
   6  -9   8      367.81      358.26     15.97 o 
 -11  -8   8       19.89       48.07      9.84 o 
 -10  -8   8       21.23       26.74      8.78 o 
  -9  -8   8       91.64      103.31     17.72 o 
  -8  -8   8      111.47      104.60     11.29 o 
  -7  -8   8        6.11        8.88      6.16 o 
  -6  -8   8      282.35      252.44     18.09 o 
  -5  -8   8      226.49      215.59     10.39 o 
  -4  -8   8       31.47       24.34      5.18 o 
  -3  -8   8      451.46      419.81      9.18 o 
  -2  -8   8      163.07      172.35      9.16 o 
  -1  -8   8       34.28       34.96      5.29 o 
   0  -8   8       23.92       19.43      6.45 o 
   1  -8   8     1107.60     1103.72     25.06 o 
   2  -8   8      240.99      213.53     13.09 o 
   3  -8   8      813.05      790.44     30.79 o 
   4  -8   8        9.52       -3.45      5.86 o 
   5  -8   8       47.98       44.04      6.21 o 
   6  -8   8      370.03      440.11     15.54 o 
   7  -8   8       62.77       63.64     10.47 o 
 -11  -7   8      360.10      399.72     38.32 o 
 -10  -7   8        1.97        0.66      6.67 o 
  -9  -7   8        7.23        4.13     10.44 o 
  -8  -7   8      251.62      223.56     13.94 o 
  -7  -7   8       88.87       91.30      9.90 o 
  -6  -7   8     1815.00     1652.60     33.69 o 
  -5  -7   8      981.17      884.54     22.70 o 
  -4  -7   8     1726.52     1546.13     31.40 o 
  -3  -7   8      124.41      111.38      5.71 o 
  -2  -7   8     3377.86     3194.60     42.58 o 
  -1  -7   8       40.41       47.84      4.09 o 
   0  -7   8      298.88      346.29     12.79 o 
   1  -7   8       10.88        8.34      3.56 o 
   2  -7   8     4465.58     4219.51     73.58 o 
   3  -7   8        2.65        4.32      4.24 o 
   4  -7   8       25.79       18.96     10.91 o 
   5  -7   8      163.48      159.82      9.11 o 
   6  -7   8       12.15        5.04      6.18 o 
   7  -7   8       75.32       36.89      6.02 o 
   8  -7   8      106.43      109.72     10.00 o 
 -12  -6   8      120.01      121.96     16.46 o 
 -11  -6   8       35.49       56.11     22.80 o 
 -10  -6   8        0.65       10.45      6.06 o 
  -9  -6   8       16.32       25.44      8.10 o 
  -8  -6   8      771.60      728.80     20.47 o 
  -7  -6   8       95.58       91.06      8.68 o 
  -6  -6   8      463.24      431.09     14.73 o 
  -5  -6   8     1484.02     1207.55     66.72 o 
  -4  -6   8        4.62        8.36      2.28 o 
  -3  -6   8      195.66      216.14      4.99 o 
  -2  -6   8       84.40      112.70      4.38 o 
  -1  -6   8     1409.22     1396.39     15.40 o 
   0  -6   8      291.17      314.22      7.49 o 
   1  -6   8      435.85      433.69      9.07 o 
   2  -6   8        0.14        3.44      2.06 o 
   3  -6   8       15.20       14.88      4.59 o 
   4  -6   8      504.41      514.40     21.61 o 
   5  -6   8      183.52      176.66     16.24 o 
   6  -6   8      152.76      135.41     14.42 o 
   7  -6   8       18.58       11.68      4.43 o 
   8  -6   8       49.33       51.30      7.18 o 
   9  -6   8       16.22       16.91      5.24 o 
 -12  -5   8       55.90       39.82     12.55 o 
 -11  -5   8       19.72       24.65     11.13 o 
 -10  -5   8       11.66       11.44      7.58 o 
  -9  -5   8        2.41       -2.59      4.64 o 
  -8  -5   8       13.19       12.17      5.49 o 
  -7  -5   8      152.22      159.70      9.66 o 
  -6  -5   8       83.04       78.72      7.31 o 
  -5  -5   8      519.98      521.72      9.66 o 
  -4  -5   8     1043.95      979.03     12.76 o 
  -3  -5   8      419.42      399.42      6.94 o 
  -2  -5   8       56.89       56.41      2.20 o 
  -1  -5   8      105.90      118.41      3.74 o 
   0  -5   8     1200.77     1296.27     24.92 o 
   1  -5   8      136.59      133.99      4.68 o 
   2  -5   8       35.60       30.32      3.04 o 
   3  -5   8      137.07      145.56      5.19 o 
   4  -5   8       68.93       80.40      4.96 o 
   5  -5   8       12.72        7.36      4.07 o 
   6  -5   8      284.20      266.65     12.46 o 
   7  -5   8        7.56       12.32      4.24 o 
   8  -5   8        0.52        1.14      4.07 o 
   9  -5   8       35.43       28.71      6.06 o 
  10  -5   8       29.94       40.79      9.05 o 
 -12  -4   8      518.62      525.35     23.65 o 
 -11  -4   8        0.10      -13.64      6.82 o 
 -10  -4   8       57.16       61.37     10.89 o 
  -9  -4   8      112.82      118.30      8.46 o 
  -8  -4   8      424.55      398.62     12.08 o 
  -7  -4   8      548.57      494.63     14.29 o 
  -6  -4   8      200.04      200.19      9.56 o 
  -5  -4   8      551.78      494.83     10.64 o 
  -4  -4   8        0.12        7.57      4.10 o 
  -3  -4   8     1628.44     1679.32     19.84 o 
  -2  -4   8      647.60      641.82      7.16 o 
  -1  -4   8      654.47      665.31      8.65 o 
   0  -4   8       65.90       85.96      3.14 o 
   1  -4   8      124.58      134.11      3.85 o 
   2  -4   8        9.34       10.35      2.83 o 
   3  -4   8      674.55      658.94     13.97 o 
   4  -4   8        0.01        2.64      2.33 o 
   5  -4   8      129.84      138.23      8.35 o 
   6  -4   8       97.67       71.27      6.78 o 
   7  -4   8      411.10      377.14     13.44 o 
   8  -4   8      142.83      133.21      9.23 o 
   9  -4   8        0.00        1.74      5.32 o 
  10  -4   8       21.55       25.95      5.39 o 
 -12  -3   8       11.35       15.49     10.04 o 
 -11  -3   8      180.70      209.79     17.10 o 
 -10  -3   8      122.92      127.99     13.63 o 
  -9  -3   8       56.42       42.98      6.25 o 
  -8  -3   8     2473.00     2278.70     29.30 o 
  -7  -3   8      605.55      565.48     13.11 o 
  -6  -3   8       16.39        8.66      5.12 o 
  -5  -3   8      201.15      186.55      6.59 o 
  -4  -3   8     5117.86     5363.26     48.11 o 
  -3  -3   8     1723.94     1677.15     16.64 o 
  -2  -3   8       17.76       11.89      1.61 o 
  -1  -3   8     1802.82     1848.04     17.21 o 
   0  -3   8    10814.09    11223.62    160.63 o 
   1  -3   8      654.71      676.77     12.50 o 
   2  -3   8      198.80      190.63      6.60 o 
   3  -3   8     3332.59     3356.00     34.08 o 
   4  -3   8       42.66       66.00      5.54 o 
   5  -3   8      223.83      203.54      8.18 o 
   6  -3   8        1.41        0.73      2.78 o 
   7  -3   8        4.03        9.18      4.45 o 
   8  -3   8      245.64      195.47     12.86 o 
   9  -3   8       11.89        9.16     10.04 o 
  10  -3   8       52.84       65.94     13.38 o 
  11  -3   8       24.75       40.46     11.81 o 
 -12  -2   8       63.97       52.24     11.62 o 
 -11  -2   8        2.02       10.71      8.04 o 
 -10  -2   8       12.85       21.80     10.62 o 
  -9  -2   8      178.32      141.32     10.80 o 
  -8  -2   8      530.03      429.23     11.99 o 
  -7  -2   8      422.17      425.79     11.66 o 
  -6  -2   8        0.06        2.08      2.70 o 
  -5  -2   8       30.78       33.62      3.58 o 
  -4  -2   8      447.00      442.71      8.19 o 
  -3  -2   8     9955.30    10377.08     74.87 o 
  -2  -2   8     1689.69     1767.57     22.08 o 
  -1  -2   8     4212.41     4383.32     39.30 o 
   0  -2   8      608.32      630.22      7.75 o 
   1  -2   8     1613.72     1675.13     21.79 o 
   2  -2   8     1215.30     1257.40     16.45 o 
   3  -2   8      218.45      262.75      5.38 o 
   4  -2   8      421.61      407.97      8.27 o 
   5  -2   8      182.37      179.37      6.82 o 
   6  -2   8       97.17      108.19      6.88 o 
   7  -2   8     1356.32     1247.63     24.09 o 
   8  -2   8        6.19        7.07      9.27 o 
   9  -2   8      260.94      218.62     43.61 o 
  10  -2   8       13.66        9.87     12.35 o 
  11  -2   8      105.93      138.48     17.41 o 
 -12  -1   8        1.53       -0.20      8.18 o 
 -11  -1   8        6.66        3.43      7.95 o 
 -10  -1   8        3.42        0.38      9.47 o 
  -9  -1   8       87.23      108.12     12.20 o 
  -8  -1   8     1818.07     1747.83     24.28 o 
  -7  -1   8       12.71        8.16      4.53 o 
  -6  -1   8        7.23        4.81      2.73 o 
  -5  -1   8       43.44       69.49      4.46 o 
  -4  -1   8     1155.69     1209.43     13.33 o 
  -3  -1   8     1218.24     1324.24     13.33 o 
  -2  -1   8      122.91      115.97      3.04 o 
  -1  -1   8       87.41       98.58      2.68 o 
   0  -1   8     2628.17     2628.02     28.98 o 
   1  -1   8     1697.45     1637.91     15.10 o 
   2  -1   8        1.09        0.61      0.92 o 
   3  -1   8        0.02       -0.40      0.97 o 
   4  -1   8     1578.58     1761.64     17.37 o 
   5  -1   8      242.57      221.56      6.80 o 
   6  -1   8       45.24       43.23      4.58 o 
   7  -1   8      124.64      123.32     17.39 o 
   8  -1   8      227.99      190.94     14.98 o 
   9  -1   8      187.34      175.18     16.95 o 
  10  -1   8        0.05        0.14      7.30 o 
  11  -1   8        0.45       -2.36      8.81 o 
 -11   0   8        3.99        9.95     10.53 o 
 -10   0   8        1.66       -1.63      7.74 o 
  -9   0   8      221.37      198.41     21.14 o 
  -8   0   8      164.85      134.88      8.12 o 
  -7   0   8      198.04      217.42      8.01 o 
  -6   0   8      159.10      201.48      6.55 o 
  -5   0   8      821.55      911.82     18.49 o 
  -4   0   8      877.69     1098.07     13.68 o 
  -3   0   8       36.20       52.40      3.22 o 
  -2   0   8      381.81      309.39      5.61 o 
  -1   0   8      382.47      338.83      4.58 o 
   0   0   8     1036.59      983.51      9.13 o 
   1   0   8      328.59      354.69      4.04 o 
   2   0   8       88.32       82.64      2.57 o 
   3   0   8     1251.94     1375.56     15.97 o 
   4   0   8      478.74      441.93      6.93 o 
   5   0   8      295.27      274.58     12.94 o 
   6   0   8       44.21       42.40      6.85 o 
   7   0   8      123.52      115.26     10.12 o 
   8   0   8        0.01        6.15      6.78 o 
   9   0   8        1.10       13.22      7.65 o 
  10   0   8       21.35       21.41      9.33 o 
  11   0   8       43.26       53.68     11.97 o 
  12   0   8       54.73       87.51     14.94 o 
 -11   1   8       69.53       90.49     19.77 o 
 -10   1   8       21.46       23.07      8.47 o 
  -9   1   8      119.50      119.67     12.77 o 
  -8   1   8       33.09       37.64      8.27 o 
  -7   1   8       23.22       16.43      4.78 o 
  -6   1   8        0.01        2.18      2.44 o 
  -5   1   8       61.43       78.40      4.58 o 
  -4   1   8      980.20     1157.10     13.92 o 
  -3   1   8       46.59       44.18      2.86 o 
  -2   1   8      974.07     1084.09     10.50 o 
  -1   1   8      594.62      601.24      6.70 o 
   0   1   8     3884.89     3855.38     25.31 o 
   1   1   8      742.52      691.00      8.22 o 
   2   1   8     2693.62     2625.01     29.46 o 
   3   1   8      111.21      132.39      3.91 o 
   4   1   8     3411.64     3824.58     36.27 o 
   5   1   8      234.12      252.26      6.76 o 
   6   1   8      311.43      277.64     10.18 o 
   7   1   8     1297.22     1350.87     33.99 o 
   8   1   8       48.51       70.64     10.27 o 
   9   1   8      242.73      187.38     29.09 o 
  10   1   8       12.77        3.04     22.23 o 
  11   1   8       28.38       25.54      9.57 o 
  12   1   8       49.31       50.09     26.01 o 
 -11   2   8       69.83       64.39     14.89 o 
 -10   2   8      102.19      105.08     28.98 o 
  -9   2   8      310.13      273.39     21.25 o 
  -8   2   8      465.65      416.73     18.49 o 
  -7   2   8        2.00        5.66      3.47 o 
  -6   2   8      107.29      125.45      6.84 o 
  -5   2   8     1267.16     1277.50     15.12 o 
  -4   2   8     3677.49     4135.41     33.91 o 
  -3   2   8     1343.86     1600.06     15.96 o 
  -2   2   8      600.74      640.11      7.87 o 
  -1   2   8      239.16      246.46      4.43 o 
   0   2   8     1199.42     1185.82     14.00 o 
   1   2   8      813.07      829.94     11.04 o 
   2   2   8     1082.67     1072.32     13.97 o 
   3   2   8      179.79      180.41      7.78 o 
   4   2   8       15.57       20.12      2.56 o 
   5   2   8        1.99        2.73      1.52 o 
   6   2   8        2.01        4.61      1.72 o 
   7   2   8      137.49      151.57     10.95 o 
   8   2   8      137.05      141.29     12.25 o 
   9   2   8       40.55       34.28     19.07 o 
  10   2   8       19.31       23.25     13.27 o 
  11   2   8       17.14       20.33     10.06 o 
  12   2   8      460.77      517.75     27.00 o 
 -10   3   8        2.00       14.39     15.76 o 
  -9   3   8        0.19       -8.97     14.29 o 
  -8   3   8       68.47       61.46     13.32 o 
  -7   3   8      232.49      193.94     10.55 o 
  -6   3   8       18.12       17.41      5.24 o 
  -5   3   8       26.75       33.11      4.09 o 
  -4   3   8       38.22       46.70      4.15 o 
  -3   3   8     1348.80     1499.88     18.01 o 
  -2   3   8        0.02        1.17      1.82 o 
  -1   3   8      227.22      248.89      6.10 o 
   0   3   8     4408.26     4667.92     40.66 o 
   1   3   8    13845.10    14398.73    106.55 o 
   2   3   8        5.16       12.50      3.23 o 
   3   3   8     4212.57     4310.50     34.11 o 
   4   3   8       61.22       64.12      3.11 o 
   5   3   8        3.45        7.41      1.84 o 
   6   3   8      298.80      310.61      6.66 o 
   7   3   8      318.67      322.93      9.15 o 
   8   3   8       39.00       28.09      7.47 o 
   9   3   8      857.04      902.55     29.27 o 
  10   3   8      101.18      106.53     13.54 o 
  11   3   8        6.50        4.23     11.57 o 
  12   3   8      114.64      117.54     36.36 o 
 -10   4   8       24.97       37.14     12.97 o 
  -9   4   8       48.58       41.28     12.60 o 
  -8   4   8      730.30      731.35     32.05 o 
  -7   4   8       62.80       81.15      9.13 o 
  -6   4   8     1137.02     1187.79     22.64 o 
  -5   4   8      185.83      185.33      7.88 o 
  -4   4   8      106.18      113.77      5.95 o 
  -3   4   8     1850.68     1946.02     22.39 o 
  -2   4   8      243.58      273.09      7.42 o 
  -1   4   8       88.29       98.04      4.54 o 
   0   4   8        0.46       -0.30      1.53 o 
   1   4   8      450.66      478.96      8.05 o 
   2   4   8      170.04      183.10      4.07 o 
   3   4   8      167.25      123.82      4.44 o 
   4   4   8      715.75      741.76      9.66 o 
   5   4   8       51.07       52.43      3.61 o 
   6   4   8        6.63        6.70      2.63 o 
   7   4   8      139.97      122.13      5.02 o 
   8   4   8      161.03      162.51     12.33 o 
   9   4   8      171.38      167.33     24.81 o 
  10   4   8      314.39      320.33     20.94 o 
  11   4   8       24.97       41.24     10.98 o 
  12   4   8        1.34       10.40     21.55 o 
  -9   5   8        0.12       -9.57     21.08 o 
  -8   5   8       56.37       43.21     12.25 o 
  -7   5   8      296.94      314.47     14.43 o 
  -6   5   8       49.95       53.40      6.80 o 
  -5   5   8      323.51      309.28     11.68 o 
  -4   5   8      220.66      233.92      8.57 o 
  -3   5   8       82.90       91.59      5.68 o 
  -2   5   8        0.66        1.35      3.34 o 
  -1   5   8      376.76      410.14      8.95 o 
   0   5   8       20.36       13.89      2.44 o 
   1   5   8     1498.12     1529.38     17.85 o 
   2   5   8     1692.72     1753.14     16.52 o 
   3   5   8      125.17      112.72      3.73 o 
   4   5   8      512.52      500.80      9.33 o 
   5   5   8       35.41       44.54      3.38 o 
   6   5   8      115.51      118.23      7.24 o 
   7   5   8       26.13       29.70      5.69 o 
   8   5   8     2864.17     2644.40     38.26 o 
   9   5   8       24.29       33.92      8.16 o 
  10   5   8      152.05      132.23     18.48 o 
  11   5   8       74.44       73.01     12.71 o 
  12   5   8      180.47      192.74     32.90 o 
  -9   6   8      386.28      416.10     27.74 o 
  -8   6   8       36.10       29.49     11.76 o 
  -7   6   8        9.37       15.54      8.98 o 
  -6   6   8     1503.15     1459.23     30.88 o 
  -5   6   8       24.34       32.25      5.72 o 
  -4   6   8      362.38      360.77     12.33 o 
  -3   6   8       56.15       41.50      7.89 o 
  -2   6   8       62.88       69.61      6.19 o 
  -1   6   8        5.38        9.17      2.75 o 
   0   6   8      582.68      654.94     12.88 o 
   1   6   8      376.36      389.78      8.55 o 
   2   6   8       15.06       12.26      2.15 o 
   3   6   8     1541.93     1498.78     15.45 o 
   4   6   8      204.59      188.16      5.58 o 
   5   6   8       41.09       33.58      3.22 o 
   6   6   8        6.72        2.62      2.10 o 
   7   6   8      279.99      242.01      9.05 o 
   8   6   8      112.94       94.80      6.76 o 
   9   6   8        0.29       10.42      7.45 o 
  10   6   8      102.25      123.92     12.37 o 
  11   6   8        8.85       54.79     16.90 o 
  -8   7   8       27.10       26.54     33.93 o 
  -7   7   8      194.88      171.89     19.25 o 
  -6   7   8      110.28      110.23     10.63 o 
  -5   7   8       28.16       28.21      5.72 o 
  -4   7   8      515.83      516.80     15.03 o 
  -3   7   8     1006.88      953.45     25.26 o 
  -2   7   8      284.03      277.77     13.11 o 
  -1   7   8      179.55      156.71      7.90 o 
   0   7   8       76.63       86.99      6.40 o 
   1   7   8      312.20      311.53      8.38 o 
   2   7   8        1.12        1.65      1.72 o 
   3   7   8      571.39      463.38      9.88 o 
   4   7   8      939.97      893.38     12.69 o 
   5   7   8      964.21      879.14     18.32 o 
   6   7   8        0.32        2.71      3.12 o 
   7   7   8      412.44      370.12     17.50 o 
   8   7   8      822.84      741.36     17.49 o 
   9   7   8        0.07        5.41      8.46 o 
  10   7   8       13.64       68.68     20.49 o 
  11   7   8        5.52       45.17     17.45 o 
  12   7   8      156.09      364.19     32.46 o 
  -7   8   8       43.24       39.90     11.88 o 
  -6   8   8      317.37      339.84     18.09 o 
  -5   8   8       21.85       26.18      5.91 o 
  -4   8   8       11.75       19.15      5.61 o 
  -3   8   8      205.88      199.71     13.42 o 
  -2   8   8      579.09      576.97     19.66 o 
  -1   8   8        6.26        5.72      5.03 o 
   0   8   8      407.19      321.82     13.09 o 
   1   8   8      602.28      541.76     18.72 o 
   2   8   8       88.45       71.07      5.75 o 
   3   8   8     1155.92     1105.63     18.32 o 
   4   8   8     2725.80     2678.47     32.73 o 
   5   8   8      561.13      530.54     20.94 o 
   6   8   8      141.74      145.17      9.07 o 
   7   8   8      179.89      189.59     20.61 o 
   8   8   8        0.92       16.39      6.42 o 
   9   8   8      152.34      184.59     32.65 o 
  10   8   8      107.61      164.96     29.74 o 
  11   8   8        5.20       18.26     15.65 o 
  -6   9   8      136.30      153.79     18.99 o 
  -5   9   8      159.65      164.73     12.74 o 
  -4   9   8       69.64       86.30     10.90 o 
  -3   9   8      658.08      673.07     25.76 o 
  -2   9   8        8.45       50.94     18.81 o 
  -1   9   8       42.05       26.03      7.44 o 
   0   9   8       35.52        9.89      8.67 o 
   1   9   8       84.45       88.95      9.62 o 
   2   9   8      210.72      199.43     10.80 o 
   3   9   8        4.04       -4.10      4.64 o 
   4   9   8      530.92      460.83     14.20 o 
   5   9   8      682.27      677.32     21.22 o 
   6   9   8      269.60      258.24     14.23 o 
   7   9   8       97.03      110.62     11.14 o 
   8   9   8       61.96       55.32     14.27 o 
   9   9   8      217.88      269.46     18.38 o 
  10   9   8       89.30      118.45     27.49 o 
  11   9   8      149.29      220.41     35.50 o 
  -5  10   8       10.51        2.77     12.12 o 
  -4  10   8       63.90       62.29     12.38 o 
  -3  10   8       74.06       80.54     19.58 o 
  -2  10   8      143.32      161.31     15.45 o 
  -1  10   8       92.10      109.50     13.16 o 
   0  10   8      239.83      233.45     17.45 o 
   1  10   8       25.44       36.22     12.64 o 
   2  10   8       66.56       60.21      7.21 o 
   3  10   8       14.14       14.29      5.40 o 
   4  10   8      277.35      268.01     11.78 o 
   5  10   8      911.81      850.38     31.71 o 
   6  10   8       52.71       55.86      9.24 o 
   7  10   8       97.53      127.89     16.24 o 
   8  10   8        9.23       32.42      9.47 o 
   9  10   8       12.51       36.54      9.41 o 
  10  10   8       73.74      133.76     29.02 o 
  -4  11   8       74.64       77.53     12.26 o 
  -3  11   8       17.63       28.67     12.10 o 
  -2  11   8      139.00      131.79     14.98 o 
  -1  11   8      112.38      110.78     20.66 o 
   0  11   8        7.77       16.45      7.40 o 
   1  11   8        1.43        9.17      8.87 o 
   2  11   8       95.76      110.79     14.92 o 
   3  11   8      108.60      106.11     12.51 o 
   4  11   8       30.68       42.04      8.31 o 
   5  11   8        3.73       22.86     12.48 o 
   6  11   8        8.94       15.52     10.34 o 
   7  11   8        1.65       18.74     10.01 o 
   8  11   8      113.54      146.89     17.76 o 
   9  11   8       42.70       78.66     12.72 o 
  10  11   8       35.13      136.33     28.17 o 
  -2  12   8       57.33       65.54     18.54 o 
  -1  12   8      683.72      664.14     42.03 o 
   0  12   8       30.77       39.64     10.04 o 
   1  12   8      311.69      286.60     15.31 o 
   2  12   8        0.59       18.25      7.74 o 
   3  12   8        5.00       13.97      5.50 o 
   4  12   8       19.47       33.89      8.70 o 
   5  12   8      101.68      105.75     24.77 o 
   6  12   8        9.93       44.14     12.43 o 
   7  12   8        0.01       32.59     11.08 o 
   8  12   8       14.83       62.85     11.92 o 
   0  13   8        8.17       29.01     16.54 o 
   1  13   8       98.84      103.59     11.42 o 
   2  13   8       16.48       18.47      6.56 o 
   3  13   8       21.48       53.17     10.34 o 
   4  13   8       33.18       62.66     13.45 o 
   5  13   8        0.02       27.35     19.20 o 
   6  13   8        2.12       34.00     20.30 o 
   7  13   8       28.28       64.58     12.82 o 
  -4 -13   9       49.75       59.07     13.21 o 
  -3 -13   9       58.81       52.42      9.66 o 
  -2 -13   9       13.94       14.41      8.10 o 
  -7 -12   9       95.28       88.52     14.47 o 
  -6 -12   9        0.03       10.34      8.65 o 
  -5 -12   9       50.75       81.93     26.56 o 
  -4 -12   9       25.54       28.45      9.17 o 
  -3 -12   9       62.68       80.00     11.57 o 
  -2 -12   9      468.10      478.51     19.25 o 
  -1 -12   9       11.26       23.71      6.84 o 
   0 -12   9      136.07      164.26     23.61 o 
   1 -12   9        7.80       38.68     16.44 o 
  -8 -11   9       35.50       48.76     10.07 o 
  -7 -11   9      101.92      104.10     12.17 o 
  -6 -11   9       43.43       49.30      9.30 o 
  -5 -11   9      108.72      114.09     12.27 o 
  -4 -11   9       39.69       35.42      6.51 o 
  -3 -11   9       40.51       40.49      7.93 o 
  -2 -11   9        1.96        5.80      6.21 o 
  -1 -11   9        9.63       20.10      6.23 o 
   0 -11   9        1.98        2.34      8.66 o 
   1 -11   9       51.65       76.49     11.12 o 
   2 -11   9       97.38      155.86     22.06 o 
   3 -11   9        3.64       -1.36      8.19 o 
  -9 -10   9       73.52       89.97     11.94 o 
  -8 -10   9        9.43       11.66      7.58 o 
  -7 -10   9        0.30       -5.76      5.76 o 
  -6 -10   9      171.61      176.02     25.38 o 
  -5 -10   9        0.55       -2.02      5.22 o 
  -4 -10   9       13.80       15.50      4.88 o 
  -3 -10   9        0.43       -2.41      3.82 o 
  -2 -10   9       25.86       32.71      6.10 o 
  -1 -10   9      146.16      155.00     10.15 o 
   0 -10   9       14.06       20.90      5.91 o 
   1 -10   9        1.69       -0.53      5.49 o 
   2 -10   9       10.64       15.04      9.47 o 
   3 -10   9       38.35       33.59     12.65 o 
   4 -10   9        0.01       13.77      9.95 o 
   5 -10   9        5.03        9.09      4.66 o 
 -10  -9   9        5.80       12.01     10.34 o 
  -9  -9   9      224.07      220.46     16.19 o 
  -8  -9   9      426.56      416.87     18.77 o 
  -7  -9   9      224.90      195.48     14.25 o 
  -6  -9   9       23.16       22.60      6.93 o 
  -5  -9   9      165.50      169.59     11.28 o 
  -4  -9   9      136.16      139.77     10.14 o 
  -3  -9   9       60.56       56.36      8.10 o 
  -2  -9   9      499.08      450.34     14.46 o 
  -1  -9   9      366.67      356.65     12.86 o 
   0  -9   9      785.76      783.74     25.48 o 
   1  -9   9       32.90       28.30      8.63 o 
   2  -9   9      286.44      310.22     26.33 o 
   3  -9   9      280.23      265.60     23.29 o 
   4  -9   9       81.78       75.21     15.27 o 
   5  -9   9       22.11       19.81      5.08 o 
   6  -9   9       45.27       64.96      7.96 o 
 -11  -8   9      144.31      163.83     18.20 o 
 -10  -8   9        4.11        7.93      9.22 o 
  -9  -8   9        4.10       11.64      7.01 o 
  -8  -8   9      837.91      754.18     23.92 o 
  -7  -8   9        0.09       -6.51      6.30 o 
  -6  -8   9        8.35        8.61      5.87 o 
  -5  -8   9      511.29      427.93     16.42 o 
  -4  -8   9      167.55      168.79     10.47 o 
  -3  -8   9      370.06      361.10     12.46 o 
  -2  -8   9       20.63       18.43      4.67 o 
  -1  -8   9        0.94       -1.63      3.20 o 
   0  -8   9       74.70       73.62      9.58 o 
   1  -8   9     2169.25     2209.06     45.45 o 
   2  -8   9       25.43       14.68      5.93 o 
   3  -8   9      320.69      342.04     16.18 o 
   4  -8   9        0.28       -2.94      5.73 o 
   5  -8   9       21.01       20.73      5.72 o 
   6  -8   9       14.10        3.46      3.60 o 
   7  -8   9       56.81       63.23      7.83 o 
 -11  -7   9      183.96      164.62     17.88 o 
 -10  -7   9       21.74       32.59     11.47 o 
  -9  -7   9       94.11      106.12     11.67 o 
  -8  -7   9       44.27       45.27      8.58 o 
  -7  -7   9     1003.26      926.01     25.20 o 
  -6  -7   9      465.29      422.79     20.12 o 
  -5  -7   9      315.62      291.64     13.46 o 
  -4  -7   9       14.63       10.12      6.51 o 
  -3  -7   9      324.67      314.71      7.90 o 
  -2  -7   9        0.08       -3.90      2.99 o 
  -1  -7   9       47.08       58.64      5.94 o 
   0  -7   9      115.67      132.34      9.68 o 
   1  -7   9      194.69      207.67      8.97 o 
   2  -7   9       26.05       34.64      6.28 o 
   3  -7   9       46.34       70.88      7.89 o 
   4  -7   9        5.61        0.09      8.82 o 
   5  -7   9       38.00       38.63      5.57 o 
   6  -7   9       61.55       65.69      7.39 o 
   7  -7   9       87.52       89.14     11.04 o 
   8  -7   9       36.26       33.10     12.46 o 
 -11  -6   9       31.95       39.40     11.69 o 
 -10  -6   9       20.04       29.39      7.00 o 
  -9  -6   9       32.76       22.73      6.98 o 
  -8  -6   9      243.45      241.66     12.44 o 
  -7  -6   9        0.90       -4.50      4.40 o 
  -6  -6   9      189.11      176.18     10.79 o 
  -5  -6   9     1075.26      961.23     23.21 o 
  -4  -6   9       41.27       54.71      4.23 o 
  -3  -6   9       64.11       69.92      3.93 o 
  -2  -6   9      240.60      242.99      6.05 o 
  -1  -6   9     1697.31     1810.69     18.84 o 
   0  -6   9       69.57       74.92      4.99 o 
   1  -6   9      112.19      100.67      5.59 o 
   2  -6   9       77.10       86.92      4.94 o 
   3  -6   9       37.58       44.12      6.24 o 
   4  -6   9        1.17        2.59      4.03 o 
   5  -6   9       79.68       76.85      6.93 o 
   6  -6   9       19.03       20.93      4.61 o 
   7  -6   9      190.09      198.57     10.58 o 
   8  -6   9      327.58      357.69     15.59 o 
   9  -6   9        2.52        7.02      4.07 o 
 -12  -5   9      176.21      192.37     19.34 o 
 -11  -5   9       56.10       54.87     14.64 o 
 -10  -5   9       85.06      110.21     11.23 o 
  -9  -5   9       98.60       82.58      7.95 o 
  -8  -5   9       40.37       42.25      6.68 o 
  -7  -5   9      336.52      312.60     12.06 o 
  -6  -5   9        4.06        0.41      4.58 o 
  -5  -5   9      337.85      314.41     10.79 o 
  -4  -5   9      294.08      301.74      6.87 o 
  -3  -5   9      216.00      220.38      5.43 o 
  -2  -5   9      580.06      553.06      9.28 o 
  -1  -5   9       16.59       24.68      2.17 o 
   0  -5   9        6.02        2.50      1.52 o 
   1  -5   9      612.61      605.93     10.09 o 
   2  -5   9       52.35       49.25      3.62 o 
   3  -5   9     1926.04     1958.76     24.51 o 
   4  -5   9      708.76      688.93     15.07 o 
   5  -5   9       68.52       63.14      6.05 o 
   6  -5   9      832.95      804.59     18.92 o 
   7  -5   9        5.75        8.34      3.72 o 
   8  -5   9      154.99      134.76      9.55 o 
   9  -5   9      299.53      317.37     14.29 o 
 -12  -4   9      167.23      171.86     16.89 o 
 -11  -4   9       45.54       50.41     12.57 o 
 -10  -4   9       79.64       85.10     10.29 o 
  -9  -4   9        0.46        8.58      4.90 o 
  -8  -4   9       28.04       13.02      5.93 o 
  -7  -4   9      107.92      107.64      8.40 o 
  -6  -4   9      273.81      255.25     10.60 o 
  -5  -4   9        0.00        3.14      2.65 o 
  -4  -4   9      350.45      341.62      7.42 o 
  -3  -4   9      396.18      422.76      8.03 o 
  -2  -4   9     2843.51     2876.06     24.57 o 
  -1  -4   9      465.69      505.86      7.44 o 
   0  -4   9      645.70      676.72     10.15 o 
   1  -4   9      860.22      882.17     11.92 o 
   2  -4   9      240.12      242.77      9.50 o 
   3  -4   9        0.64        2.44      2.48 o 
   4  -4   9      237.97      230.03     19.28 o 
   5  -4   9      328.35      326.61     10.54 o 
   6  -4   9      843.35      735.94     17.44 o 
   7  -4   9        8.92       15.83      4.49 o 
   8  -4   9      151.63      138.81      9.63 o 
   9  -4   9        8.34       10.82      7.45 o 
  10  -4   9       60.16       84.12     14.21 o 
 -12  -3   9        5.08       -0.62     11.03 o 
 -11  -3   9       30.48       36.18     10.58 o 
 -10  -3   9      226.44      246.64     16.24 o 
  -9  -3   9        5.69        3.26      4.75 o 
  -8  -3   9      621.96      567.01     13.96 o 
  -7  -3   9      204.78      215.76      9.30 o 
  -6  -3   9      106.19      107.04      7.20 o 
  -5  -3   9      246.24      226.24      7.31 o 
  -4  -3   9       24.63       13.43      2.62 o 
  -3  -3   9      274.23      234.36      5.18 o 
  -2  -3   9      326.20      330.49      4.78 o 
  -1  -3   9      688.82      733.88      9.62 o 
   0  -3   9       62.62       58.29      3.95 o 
   1  -3   9      257.81      274.82      8.23 o 
   2  -3   9       78.34       94.00      4.84 o 
   3  -3   9        1.80        4.47      2.00 o 
   4  -3   9      794.46      785.56     13.54 o 
   5  -3   9        3.83        4.85      4.71 o 
   6  -3   9      166.79      142.19      8.70 o 
   7  -3   9     2937.90     2582.27     39.68 o 
   8  -3   9       60.39       59.10      6.90 o 
   9  -3   9       12.73        9.73      4.74 o 
  10  -3   9        1.58        1.81      7.70 o 
 -12  -2   9      133.91      166.05     16.97 o 
 -11  -2   9        0.10       -2.38      7.76 o 
 -10  -2   9       15.73       14.51     10.86 o 
  -9  -2   9        0.76        7.25      5.42 o 
  -8  -2   9      417.23      441.14     12.29 o 
  -7  -2   9      286.11      331.27     10.70 o 
  -6  -2   9      175.20      161.88      7.79 o 
  -5  -2   9      196.62      203.69      6.64 o 
  -4  -2   9     1422.55     1463.72     15.26 o 
  -3  -2   9     2427.95     2630.31     22.60 o 
  -2  -2   9       14.03       12.32      1.42 o 
  -1  -2   9      928.04      982.24     11.31 o 
   0  -2   9      137.74      154.98      3.42 o 
   1  -2   9      120.65      153.94      5.67 o 
   2  -2   9      933.73      993.00     11.75 o 
   3  -2   9     4498.33     4827.26     38.73 o 
   4  -2   9      932.39      997.23     11.80 o 
   5  -2   9       80.57       78.63      5.04 o 
   6  -2   9       64.81       63.83      5.90 o 
   7  -2   9      887.71      842.65     19.11 o 
   8  -2   9      231.91      224.75     15.87 o 
   9  -2   9       22.21       17.84      8.84 o 
  10  -2   9      318.94      307.78     29.38 o 
  11  -2   9       22.61       33.44     11.24 o 
 -11  -1   9      184.45      215.01     17.62 o 
 -10  -1   9       34.48       31.36      9.55 o 
  -9  -1   9       60.35       61.37     10.46 o 
  -8  -1   9       99.40       95.11      7.36 o 
  -7  -1   9      730.53      757.84     15.10 o 
  -6  -1   9       60.66       53.84      4.56 o 
  -5  -1   9       23.13       26.58      2.98 o 
  -4  -1   9      396.28      419.43      7.45 o 
  -3  -1   9      253.88      278.18      6.48 o 
  -2  -1   9       14.10        9.20      1.39 o 
  -1  -1   9       70.16       75.61      2.09 o 
   0  -1   9      109.33       92.71      2.43 o 
   1  -1   9      794.58      801.82      9.10 o 
   2  -1   9      118.63      126.40      3.21 o 
   3  -1   9      143.52      160.19      4.35 o 
   4  -1   9      214.20      231.27      4.69 o 
   5  -1   9        6.72        5.18      4.22 o 
   6  -1   9      520.57      530.39     17.37 o 
   7  -1   9      103.26       62.46      9.52 o 
   8  -1   9       47.69       40.45      9.13 o 
   9  -1   9        8.26       16.17      8.15 o 
  10  -1   9      111.55      104.55     14.42 o 
  11  -1   9      276.52      279.05     20.72 o 
 -11   0   9       13.56       13.61      8.43 o 
 -10   0   9       67.73       50.64      9.88 o 
  -9   0   9        3.72       -5.88      8.04 o 
  -8   0   9       13.03       14.21      5.24 o 
  -7   0   9       57.98       50.79      5.07 o 
  -6   0   9      447.20      498.17     11.88 o 
  -5   0   9        0.51        1.81      1.69 o 
  -4   0   9      631.04      714.80     10.74 o 
  -3   0   9      956.36      999.68     12.35 o 
  -2   0   9     1216.59     1283.20     12.65 o 
  -1   0   9       70.44       88.13      2.63 o 
   0   0   9      568.08      553.33      6.17 o 
   1   0   9      609.34      614.45      5.95 o 
   2   0   9       84.79       77.02      3.93 o 
   3   0   9      252.61      181.98      5.13 o 
   4   0   9      355.71      436.86      8.45 o 
   5   0   9      563.37      573.04     14.38 o 
   6   0   9      256.89      267.92     12.75 o 
   7   0   9      113.81      122.83     10.52 o 
   8   0   9       40.89       46.69      9.24 o 
   9   0   9      241.92      229.20     16.58 o 
  10   0   9      398.80      358.92     21.09 o 
  11   0   9       70.30       74.39     13.47 o 
  12   0   9        5.25        1.56     13.57 o 
 -11   1   9      243.76      246.06     25.51 o 
 -10   1   9        7.10       -0.02      7.05 o 
  -9   1   9        0.40       -3.25      6.20 o 
  -8   1   9      917.60      908.38     21.32 o 
  -7   1   9       80.14       58.02      6.35 o 
  -6   1   9      553.77      538.30     13.07 o 
  -5   1   9        2.63        2.93      2.19 o 
  -4   1   9       11.88       19.19      2.55 o 
  -3   1   9     1514.04     1756.10     16.94 o 
  -2   1   9      250.93      263.58      4.89 o 
  -1   1   9      774.07      797.17      8.19 o 
   0   1   9      267.15      258.53      4.22 o 
   1   1   9      195.55      205.70      4.14 o 
   2   1   9      860.34      757.17     17.96 o 
   3   1   9       23.88       34.18      2.93 o 
   4   1   9      923.89      981.16     12.65 o 
   5   1   9       10.32        5.13      3.88 o 
   6   1   9        1.63       -0.23      3.51 o 
   7   1   9      106.42       87.49     10.29 o 
   9   1   9       21.43       11.75     12.46 o 
  10   1   9        1.25       -2.78     11.75 o 
  11   1   9      168.37      184.96     54.22 o 
  12   1   9       19.12       13.49      8.72 o 
 -11   2   9       95.42       97.41     18.04 o 
 -10   2   9        1.14       -3.90      8.46 o 
  -9   2   9       10.51        3.68      8.86 o 
  -8   2   9       27.78       35.11      8.91 o 
  -7   2   9      129.13      116.30      8.31 o 
  -6   2   9      227.26      220.19      6.75 o 
  -5   2   9       75.76       87.88      4.70 o 
  -4   2   9      312.35      379.91      7.59 o 
  -3   2   9       79.30      133.61      4.52 o 
  -2   2   9      600.86      650.51      8.08 o 
  -1   2   9      833.78      851.96      8.96 o 
   0   2   9     2220.77     2385.92     19.59 o 
   1   2   9      473.63      514.35      8.31 o 
   2   2   9     1517.58     1533.81     18.19 o 
   3   2   9      325.23      370.06      7.08 o 
   4   2   9        0.20        3.54      2.47 o 
   5   2   9      260.01      255.45      6.27 o 
   6   2   9        0.21        0.84      1.48 o 
   7   2   9       33.87       39.34      7.58 o 
   8   2   9     2340.54     2218.23     52.58 o 
   9   2   9       21.28       10.04      7.61 o 
  10   2   9      255.97      275.25     18.35 o 
  11   2   9       61.12       68.95     17.40 o 
  12   2   9       24.13       -3.59     20.27 o 
 -10   3   9       12.02        2.15     36.66 o 
  -9   3   9       51.54       45.27     12.79 o 
  -8   3   9      448.55      433.82     24.77 o 
  -7   3   9     2563.75     2520.04     45.86 o 
  -6   3   9        5.47        6.10      3.43 o 
  -5   3   9        2.86        0.89      2.20 o 
  -4   3   9      810.85      865.58     13.83 o 
  -3   3   9     1645.52     1832.54     20.87 o 
  -2   3   9     2838.31     3235.12     28.31 o 
  -1   3   9       65.24       80.15      4.02 o 
   0   3   9      105.43      197.07      5.73 o 
   1   3   9     2683.72     2887.54     25.12 o 
   2   3   9       33.99       57.33      2.84 o 
   3   3   9      454.96      423.65      6.60 o 
   4   3   9        3.22       10.80      1.67 o 
   5   3   9      829.79      897.13     10.94 o 
   6   3   9      127.62      123.26      4.47 o 
   7   3   9      351.21      330.02     15.75 o 
   8   3   9      129.56      120.45     10.76 o 
   9   3   9     1017.95      897.63     47.89 o 
  10   3   9      107.35       90.31     12.84 o 
  11   3   9        3.82        6.55      7.98 o 
  12   3   9       48.58       84.22     27.39 o 
 -10   4   9      158.10      164.89     21.50 o 
  -9   4   9        0.25       -0.64      8.50 o 
  -8   4   9       25.74       23.66     14.34 o 
  -7   4   9      763.85      759.69     31.79 o 
  -6   4   9     2091.14     2027.91     31.53 o 
  -5   4   9        9.36       10.12      3.44 o 
  -4   4   9       36.37       35.50      4.04 o 
  -3   4   9       37.03       34.29      3.37 o 
  -2   4   9      254.54      254.56      8.95 o 
  -1   4   9      532.78      542.73      9.79 o 
   0   4   9      300.26      340.38      7.28 o 
   1   4   9     3725.02     3936.59     35.80 o 
   2   4   9       49.95       65.59      2.82 o 
   3   4   9       90.08       73.43      3.57 o 
   4   4   9     3914.84     3911.78     33.13 o 
   5   4   9      657.42      624.49      9.15 o 
   6   4   9      376.87      339.92      7.14 o 
   7   4   9       95.78       84.64      6.05 o 
   8   4   9       47.12       41.09      7.83 o 
   9   4   9       42.71       73.07      9.65 o 
  10   4   9       46.26       80.37     20.27 o 
  11   4   9       13.38       17.97     19.09 o 
  12   4   9       10.57       12.05     20.68 o 
  -9   5   9      125.07      138.18     18.81 o 
  -8   5   9       96.97      122.45     17.31 o 
  -7   5   9      127.88      123.29     16.23 o 
  -6   5   9      198.05      210.57     10.50 o 
  -5   5   9      714.84      684.31     16.81 o 
  -4   5   9       51.80       56.86      5.52 o 
  -3   5   9      804.16      804.61     12.60 o 
  -2   5   9       74.95       86.68      5.42 o 
  -1   5   9       11.15        9.31      2.54 o 
   0   5   9     1323.43     1442.80     17.76 o 
   1   5   9        0.91        3.05      1.78 o 
   2   5   9      141.31      122.13      3.84 o 
   3   5   9       67.66       64.64      3.65 o 
   4   5   9     1142.24     1105.86     17.25 o 
   5   5   9        1.09        1.35      1.82 o 
   6   5   9        6.39        5.16      2.44 o 
   7   5   9      172.24      185.98      6.88 o 
   8   5   9      498.87      462.80     18.45 o 
   9   5   9      478.37      485.70     18.93 o 
  10   5   9        1.05       19.97     23.21 o 
  11   5   9       21.93       62.41     28.70 o 
  12   5   9        4.79      -11.09     18.93 o 
  -9   6   9       32.00       23.63     11.03 o 
  -8   6   9       76.52       82.43     15.87 o 
  -7   6   9       53.53       66.06     25.29 o 
  -6   6   9      137.23      140.68     10.20 o 
  -5   6   9       21.41       24.27      5.24 o 
  -4   6   9       95.64       89.80      7.72 o 
  -3   6   9      302.38      315.99     13.73 o 
  -2   6   9      437.34      458.91     12.64 o 
  -1   6   9       31.82       35.22      4.62 o 
   0   6   9      102.21      113.97      5.37 o 
   1   6   9     1265.08     1266.40     16.82 o 
   2   6   9     1253.86     1237.20     14.66 o 
   3   6   9        5.08        4.69      1.75 o 
   4   6   9        6.99       10.81      2.33 o 
   5   6   9      492.95      459.05      8.79 o 
   6   6   9      130.83      136.83      6.17 o 
   7   6   9        0.16        3.54      3.50 o 
   8   6   9      400.27      405.42     16.37 o 
   9   6   9      681.33      675.34     21.77 o 
  10   6   9        5.16        8.23     12.26 o 
  11   6   9       12.45       63.85     18.75 o 
  -8   7   9       22.71       26.33     10.94 o 
  -7   7   9      178.09      175.54     19.71 o 
  -6   7   9      557.73      539.80     27.37 o 
  -5   7   9       73.06       95.64      8.82 o 
  -4   7   9      127.17      136.04      9.43 o 
  -3   7   9      465.40      449.38     17.75 o 
  -2   7   9      108.25      117.37      9.88 o 
  -1   7   9       32.08       27.59      4.98 o 
   0   7   9      923.46      949.88     18.77 o 
   1   7   9      444.79      479.35     13.89 o 
   2   7   9      160.03      156.41      5.37 o 
   3   7   9      713.41      727.29     13.04 o 
   4   7   9       35.12       26.06      3.03 o 
   5   7   9        4.05        3.12      4.03 o 
   6   7   9      361.86      376.43     14.56 o 
   7   7   9       96.68       84.34      7.35 o 
   8   7   9        4.76        7.71      5.72 o 
   9   7   9      160.74      180.00     32.23 o 
  10   7   9        0.08       40.16     19.00 o 
  11   7   9       24.87       71.00     20.22 o 
  12   7   9      126.71      357.86     32.60 o 
  -7   8   9       18.51       19.15     10.25 o 
  -6   8   9       87.50       74.05     14.22 o 
  -5   8   9       19.60       11.80      4.55 o 
  -4   8   9      347.47      314.62     12.80 o 
  -3   8   9      102.43      100.85     11.30 o 
  -2   8   9       93.38       80.24      9.97 o 
  -1   8   9       58.22       71.05      8.25 o 
   0   8   9      109.57      102.68      9.08 o 
   1   8   9      293.36      308.28     20.07 o 
   2   8   9        9.80        8.05      3.00 o 
   3   8   9     1389.29     1283.80     20.02 o 
   4   8   9       96.49       88.83      6.38 o 
   5   8   9       77.84       79.24      7.24 o 
   6   8   9       35.57       41.12      8.14 o 
   7   8   9        4.34       21.10      6.80 o 
   8   8   9       94.22      107.47     13.96 o 
   9   8   9       17.11       39.93     21.11 o 
  10   8   9        0.01       36.57     18.67 o 
  11   8   9      114.37      142.90     28.73 o 
  -6   9   9       20.13       38.26     11.90 o 
  -5   9   9        6.82       12.36     13.61 o 
  -4   9   9       75.27       73.90      8.38 o 
  -3   9   9        0.75        3.44      8.48 o 
  -2   9   9       86.69       81.30     15.84 o 
  -1   9   9      924.40      815.66     48.39 o 
   0   9   9       75.47       81.80      9.54 o 
   1   9   9       16.56       12.36      5.71 o 
   2   9   9        5.35       12.48      4.72 o 
   3   9   9        2.91       10.01      5.25 o 
   4   9   9      362.12      358.55     12.38 o 
   5   9   9     1197.73     1129.41     27.82 o 
   6   9   9       14.84       23.41      7.48 o 
   7   9   9      289.38      310.78     21.48 o 
   8   9   9      126.40      147.60     16.27 o 
   9   9   9        0.38       43.72     20.96 o 
  10   9   9      290.59      348.47     40.40 o 
  11   9   9       28.08       89.76     22.54 o 
  -5  10   9       48.57       50.09     13.89 o 
  -4  10   9      106.74      122.42     10.77 o 
  -3  10   9      108.68      110.15     13.89 o 
  -2  10   9      160.65      146.39     14.91 o 
  -1  10   9       45.55       49.18     16.63 o 
   0  10   9       22.68       35.08     12.11 o 
   1  10   9      126.73      134.55     18.35 o 
   2  10   9        3.73       12.11      5.87 o 
   3  10   9       19.20       10.97      4.78 o 
   4  10   9      238.56      246.08     11.56 o 
   5  10   9       20.19       20.30      7.49 o 
   6  10   9      755.36      678.69     30.45 o 
   7  10   9        1.24       21.49      9.80 o 
   8  10   9       75.71       95.41     14.18 o 
   9  10   9       34.19       44.19      9.99 o 
  10  10   9       62.79       86.63     25.81 o 
  -4  11   9       44.12       43.51     13.40 o 
  -3  11   9        3.91       16.58     20.95 o 
  -2  11   9        0.01        6.05     11.27 o 
  -1  11   9        0.81        5.51     16.06 o 
   0  11   9        1.36       17.34     11.80 o 
   1  11   9      250.90      278.33     23.02 o 
   2  11   9       11.32       16.75      6.62 o 
   3  11   9        0.92        2.10      4.51 o 
   4  11   9        9.77       12.48      5.22 o 
   5  11   9       10.00       28.18     24.95 o 
   6  11   9      209.95      212.85     21.50 o 
   7  11   9       73.97       99.84     15.75 o 
   8  11   9       56.73       75.99     13.67 o 
   9  11   9      164.27      217.15     17.63 o 
  -2  12   9        0.79       15.14     14.42 o 
  -1  12   9       45.70       63.63     19.87 o 
   0  12   9      500.71      508.86     23.85 o 
   1  12   9        2.31        7.94      5.93 o 
   2  12   9        0.21       14.02     11.41 o 
   3  12   9      113.41      122.76     17.65 o 
   4  12   9      121.49      171.43     20.38 o 
   5  12   9       27.17       35.38     12.42 o 
   6  12   9      143.37      154.71     18.94 o 
   7  12   9       23.49       62.53     13.62 o 
   8  12   9      286.47      339.61     23.05 o 
   0  13   9       67.25       77.68     12.69 o 
   1  13   9        0.14        4.87      7.81 o 
   2  13   9        0.11       11.46     14.15 o 
   3  13   9       41.01       68.56     18.61 o 
   4  13   9       51.75       68.56     13.92 o 
   5  13   9       13.42       48.65     24.90 o 
   6  13   9       25.39       55.52     27.44 o 
  -7 -12  10      135.63      161.66     19.84 o 
  -6 -12  10       37.26       51.85     20.09 o 
  -5 -12  10        6.99        9.20     12.89 o 
  -4 -12  10        5.04        3.55      5.54 o 
  -3 -12  10      414.76      460.08     22.83 o 
  -2 -12  10      155.09      138.68     12.64 o 
  -1 -12  10      224.73      270.99     19.21 o 
   0 -12  10       14.38       32.33     14.99 o 
   1 -12  10       32.94       22.23      9.71 o 
  -8 -11  10       12.59       26.20      8.62 o 
  -7 -11  10      103.28      115.85     17.34 o 
  -6 -11  10       92.60       83.54     14.82 o 
  -5 -11  10        6.13        9.51      6.31 o 
  -4 -11  10      175.90      175.60     19.72 o 
  -3 -11  10       12.27       15.93      5.10 o 
  -2 -11  10       24.17       21.97      5.66 o 
  -1 -11  10        0.12        5.42      5.14 o 
   0 -11  10        4.64        4.23      5.10 o 
   1 -11  10       49.42       52.15      8.67 o 
   2 -11  10        1.88       -1.27      7.75 o 
   3 -11  10        1.17        7.11      9.85 o 
  -9 -10  10        0.11       12.70     10.48 o 
  -8 -10  10       22.51       13.03      7.33 o 
  -7 -10  10       88.54       85.14     16.14 o 
  -6 -10  10        0.12        2.72      5.98 o 
  -5 -10  10       90.78      103.70     16.72 o 
  -4 -10  10        7.61        3.73      4.39 o 
  -3 -10  10        1.80        1.78      4.24 o 
  -2 -10  10        0.30        3.70      3.95 o 
  -1 -10  10       38.00       52.79      6.80 o 
   0 -10  10       47.44       45.44      7.57 o 
   1 -10  10       14.84        8.03      9.02 o 
   2 -10  10        0.01        8.92     18.40 o 
   3 -10  10       40.31       21.86     10.75 o 
   4 -10  10       25.09        9.27     10.40 o 
   5 -10  10       63.89       57.31      7.42 o 
 -10  -9  10      719.61      732.20     26.32 o 
  -9  -9  10       46.84       52.61      9.98 o 
  -8  -9  10      105.08      101.50     11.72 o 
  -7  -9  10       24.18       25.58      7.82 o 
  -6  -9  10      119.48       98.13     13.94 o 
  -5  -9  10       40.29       23.26      7.87 o 
  -4  -9  10      284.21      251.84     11.37 o 
  -3  -9  10       26.84       19.56      6.42 o 
  -2  -9  10       22.59       18.46      5.35 o 
  -1  -9  10      161.85      168.93     10.05 o 
   0  -9  10      160.13      171.56     10.43 o 
   1  -9  10       53.27       55.00     13.04 o 
   2  -9  10        0.35        9.45      5.60 o 
   3  -9  10       19.61        0.43      7.19 o 
   4  -9  10        2.01        2.70      8.55 o 
   5  -9  10       10.60        0.59      6.96 o 
   6  -9  10        0.03        9.93      4.58 o 
 -10  -8  10       32.48       40.26      9.43 o 
  -9  -8  10      224.92      226.03     16.87 o 
  -8  -8  10      246.18      245.14     15.05 o 
  -7  -8  10      139.57      138.85     12.31 o 
  -6  -8  10      395.05      369.72     16.29 o 
  -5  -8  10       14.74       13.33      8.96 o 
  -4  -8  10      472.12      477.15     22.37 o 
  -3  -8  10        5.31        5.85      4.44 o 
  -2  -8  10        8.36        3.46      4.02 o 
  -1  -8  10        5.12        7.19      4.12 o 
   0  -8  10       65.70       53.63      8.84 o 
   1  -8  10      516.54      514.28     16.76 o 
   2  -8  10      280.72      278.34     22.07 o 
   3  -8  10       66.46       64.55     13.43 o 
   4  -8  10        1.60       -2.55      6.06 o 
   5  -8  10        3.72       -0.50      4.73 o 
   6  -8  10       32.38       39.52      6.19 o 
   7  -8  10       58.83       71.05      8.17 o 
 -11  -7  10        1.69        4.51     11.94 o 
 -10  -7  10        8.26       23.64      8.48 o 
  -9  -7  10        7.77        8.58      6.63 o 
  -8  -7  10       21.52       31.32      7.62 o 
  -7  -7  10       15.05        7.29      5.87 o 
  -6  -7  10      251.25      213.82     11.77 o 
  -5  -7  10      672.84      565.83     16.43 o 
  -4  -7  10     1163.83     1023.07     25.37 o 
  -3  -7  10     1177.07     1054.57     24.55 o 
  -2  -7  10      410.00      360.19     11.94 o 
  -1  -7  10      112.40       86.52      7.11 o 
   0  -7  10       69.39       68.97      7.90 o 
   1  -7  10       30.98       16.05      4.11 o 
   2  -7  10      557.26      538.28     23.93 o 
   3  -7  10      948.30      910.74     27.31 o 
   4  -7  10       50.21       57.28     17.76 o 
   5  -7  10        3.68       -2.74      2.81 o 
   6  -7  10       21.74       16.60      4.33 o 
   7  -7  10       22.32       17.51      7.58 o 
   8  -7  10       55.70       92.59     16.89 o 
 -11  -6  10       65.92       60.33     13.02 o 
 -10  -6  10      105.50      100.85     17.89 o 
  -9  -6  10        3.64        9.96      6.56 o 
  -8  -6  10       30.81       23.36      6.62 o 
  -7  -6  10      404.28      367.76     14.01 o 
  -6  -6  10      241.56      235.91     11.40 o 
  -5  -6  10     1700.04     1562.74     31.31 o 
  -4  -6  10      113.78      115.49      6.15 o 
  -3  -6  10       55.52       52.10      3.28 o 
  -2  -6  10      230.92      237.11      6.35 o 
  -1  -6  10      148.69      162.28      4.87 o 
   0  -6  10      187.66      184.94      5.49 o 
   1  -6  10       32.66       36.85      3.58 o 
   2  -6  10      647.40      615.39     14.11 o 
   3  -6  10       77.99       64.97      9.55 o 
   4  -6  10       72.77       52.71      5.15 o 
   5  -6  10       89.38       72.72      6.65 o 
   6  -6  10      161.25      143.59      9.95 o 
   7  -6  10       13.15        6.35      8.37 o 
   8  -6  10      315.77      340.26     16.13 o 
   9  -6  10        8.07        3.31      4.71 o 
 -11  -5  10      150.38      135.38     16.07 o 
 -10  -5  10      135.48      138.64     13.63 o 
  -9  -5  10      318.43      317.56     12.07 o 
  -8  -5  10       11.72        6.95      5.46 o 
  -7  -5  10      289.80      267.89     14.07 o 
  -6  -5  10        8.03       13.94      5.22 o 
  -5  -5  10      766.27      765.31     16.32 o 
  -4  -5  10       71.18       63.93      3.92 o 
  -3  -5  10       32.85       30.96      2.10 o 
  -2  -5  10       27.86       30.39      2.83 o 
  -1  -5  10        0.01        0.60      1.65 o 
   0  -5  10      277.65      271.34      7.29 o 
   1  -5  10       24.64       34.69      3.28 o 
   2  -5  10       54.51       52.45      3.87 o 
   3  -5  10      416.67      443.79      9.91 o 
   4  -5  10      696.57      652.51     22.61 o 
   5  -5  10       10.66       19.59      5.05 o 
   6  -5  10       40.50       40.27      7.78 o 
   7  -5  10       61.43       67.98      7.24 o 
   8  -5  10       29.91       23.39      7.91 o 
   9  -5  10      245.04      270.64     13.02 o 
 -11  -4  10        4.51        2.45     10.54 o 
 -10  -4  10       31.56       39.16      8.05 o 
  -9  -4  10       65.86       59.64      7.08 o 
  -8  -4  10        9.32        8.96      4.68 o 
  -7  -4  10      500.17      505.11     17.93 o 
  -6  -4  10       19.04       23.75      5.43 o 
  -5  -4  10       29.61       18.79      4.74 o 
  -4  -4  10       58.98       59.83      4.04 o 
  -3  -4  10      272.23      258.50      4.94 o 
  -2  -4  10      635.38      665.10     10.12 o 
  -1  -4  10      200.51      217.19      4.88 o 
   0  -4  10      873.60      843.33     10.67 o 
   1  -4  10     1557.15     1698.82     24.82 o 
   2  -4  10        7.25        5.39      3.21 o 
   3  -4  10      788.38      813.84     16.68 o 
   4  -4  10       20.32        8.13      7.55 o 
   5  -4  10      493.50      496.18     12.96 o 
   6  -4  10       94.15       66.35      6.45 o 
   7  -4  10      878.85      841.21     19.93 o 
   8  -4  10        7.60       -0.47      5.60 o 
   9  -4  10       26.85       19.57     10.51 o 
  10  -4  10       52.58       61.41     18.01 o 
 -12  -3  10       15.60       17.00      9.84 o 
 -11  -3  10      125.94      105.99     17.94 o 
 -10  -3  10       71.77       69.79      9.06 o 
  -9  -3  10      245.83      222.67     10.64 o 
  -8  -3  10      602.50      594.86     16.52 o 
  -7  -3  10       45.36       24.65      5.15 o 
  -6  -3  10      449.72      474.66     12.09 o 
  -5  -3  10     2152.36     2233.95     25.53 o 
  -4  -3  10      420.21      445.30      8.52 o 
  -3  -3  10        4.64       12.81      1.62 o 
  -2  -3  10      135.67      135.80      4.92 o 
  -1  -3  10      710.05      725.70      9.24 o 
   0  -3  10        0.19        3.84      1.87 o 
   1  -3  10       13.87       10.62      2.92 o 
   2  -3  10      310.95      352.95      8.88 o 
   3  -3  10      395.60      375.69      7.35 o 
   4  -3  10      839.78      823.71     19.47 o 
   5  -3  10      428.26      461.25     22.88 o 
   6  -3  10       30.71       22.99      4.32 o 
   7  -3  10     1181.82     1063.84     24.70 o 
   8  -3  10      225.23      193.86     10.19 o 
   9  -3  10      152.26      135.54     15.84 o 
  10  -3  10       40.32       41.83     11.23 o 
 -11  -2  10       29.23       32.29      9.97 o 
 -10  -2  10      196.33      201.27     16.20 o 
  -9  -2  10       64.51       85.50      7.52 o 
  -8  -2  10       81.69       94.13      7.48 o 
  -7  -2  10      117.23       99.20      7.40 o 
  -6  -2  10     1790.31     1703.87     23.12 o 
  -5  -2  10      373.93      395.38      8.53 o 
  -4  -2  10     1086.24     1237.31     13.82 o 
  -3  -2  10      980.77      886.63      9.45 o 
  -2  -2  10     4002.65     4232.46     29.29 o 
  -1  -2  10     2374.71     2681.24     22.01 o 
   0  -2  10      472.92      540.58      7.17 o 
   1  -2  10       43.41       44.08      3.80 o 
   2  -2  10      173.57      176.14      4.17 o 
   3  -2  10      864.93      900.21     10.37 o 
   4  -2  10     2510.56     2617.36     24.45 o 
   5  -2  10      406.73      375.82      9.77 o 
   6  -2  10       35.42       40.43      5.40 o 
   7  -2  10        7.70       10.77      3.69 o 
   8  -2  10      305.77      334.89     18.73 o 
   9  -2  10       74.79       61.61     11.56 o 
  10  -2  10        1.72        5.79      7.90 o 
  11  -2  10       50.04       52.17     12.39 o 
 -11  -1  10       17.48       11.13      8.35 o 
 -10  -1  10        5.03        6.20      7.17 o 
  -9  -1  10      147.32      131.15     13.06 o 
  -8  -1  10        0.96        0.85      4.14 o 
  -7  -1  10      751.95      708.20     13.36 o 
  -6  -1  10      540.51      500.59     10.77 o 
  -5  -1  10      422.54      380.24      8.50 o 
  -4  -1  10      381.82      406.60      7.49 o 
  -3  -1  10     2256.81     2259.76     21.41 o 
  -2  -1  10       68.60       62.79      2.94 o 
  -1  -1  10      171.74      197.38      3.17 o 
   0  -1  10     2250.03     2282.40     17.62 o 
   1  -1  10      140.39      140.17      3.39 o 
   2  -1  10      142.59      158.87      5.02 o 
   3  -1  10      332.38      312.62      6.09 o 
   4  -1  10       81.78       76.88      3.54 o 
   5  -1  10      307.37      287.60     12.16 o 
   6  -1  10       53.36       44.75      7.12 o 
   7  -1  10      133.56      114.38     14.95 o 
   8  -1  10       45.81       37.52     13.54 o 
   9  -1  10      302.68      304.81     19.07 o 
  10  -1  10        1.48       -3.32     11.29 o 
  11  -1  10       10.38       13.02      8.36 o 
 -11   0  10      119.56      107.21     13.70 o 
 -10   0  10       13.88       10.02      7.94 o 
  -9   0  10        2.66        3.19      8.91 o 
  -8   0  10       13.67       15.87      5.63 o 
  -7   0  10      321.09      299.97      9.27 o 
  -6   0  10       16.85        8.92      3.33 o 
  -5   0  10        8.82        5.38      2.21 o 
  -4   0  10      232.62      237.46      6.28 o 
  -3   0  10      193.50      190.93      5.21 o 
  -2   0  10       14.64       11.14      2.02 o 
  -1   0  10     1450.68     1464.18     12.49 o 
   0   0  10     2714.91     2726.61     20.65 o 
   1   0  10      496.39      493.15      5.29 o 
   2   0  10       57.04       46.05      2.13 o 
   3   0  10     1195.11     1258.22     15.73 o 
   4   0  10      736.58      823.96     10.75 o 
   5   0  10        2.28        8.77      3.67 o 
   6   0  10      231.31      227.93     11.81 o 
   7   0  10      435.98      410.03     16.14 o 
   8   0  10      211.57      216.86     15.29 o 
   9   0  10      129.06      135.79     14.49 o 
  10   0  10        0.97       -4.88     10.68 o 
  11   0  10      526.51      574.47     26.86 o 
 -11   1  10      134.64      153.01     21.02 o 
 -10   1  10        2.93        3.31      7.21 o 
  -9   1  10        3.71       -1.63      6.39 o 
  -8   1  10      306.03      277.85     12.98 o 
  -7   1  10      770.44      749.24     22.29 o 
  -6   1  10      209.55      187.26      7.47 o 
  -5   1  10      111.89      110.22      4.95 o 
  -4   1  10      179.73      194.09      5.51 o 
  -3   1  10        6.07       19.26      2.32 o 
  -2   1  10       10.25        6.08      2.10 o 
  -1   1  10       68.05       75.28      2.68 o 
   0   1  10      553.04      549.97      8.29 o 
   1   1  10     2635.24     2741.74     25.44 o 
   2   1  10      662.16      623.64      7.82 o 
   3   1  10      651.82      691.63      9.09 o 
   4   1  10     1355.36     1396.51     16.35 o 
   5   1  10      165.15      176.79      6.45 o 
   6   1  10      144.44      120.96     10.79 o 
   7   1  10     1257.67     1228.03     32.27 o 
   9   1  10       51.58       50.43     11.18 o 
  11   1  10       58.66       32.71     30.57 o 
  12   1  10      163.62       89.59     26.34 o 
 -11   2  10        2.85        2.34      9.61 o 
 -10   2  10        1.41       -7.31     31.28 o 
  -9   2  10       18.27       15.31     14.55 o 
  -8   2  10      167.61      144.37     13.42 o 
  -7   2  10      674.15      676.70     16.33 o 
  -6   2  10      159.94      155.42      7.15 o 
  -5   2  10        2.00       -1.65      1.98 o 
  -4   2  10      157.80      173.19      5.58 o 
  -3   2  10     1218.16     1320.35     14.49 o 
  -2   2  10       74.53       97.20      3.42 o 
  -1   2  10       53.34       65.77      2.83 o 
   0   2  10      542.92      515.08      6.82 o 
   1   2  10     1366.21     1462.29     18.84 o 
   2   2  10      822.29      869.86     12.72 o 
   3   2  10       46.08       85.77      3.12 o 
   4   2  10      228.76      210.20      5.38 o 
   5   2  10        2.35        1.47      1.66 o 
   6   2  10       26.46       21.60      3.06 o 
   7   2  10      193.67      174.19     14.07 o 
   8   2  10      258.91      244.03     13.55 o 
   9   2  10      156.52      209.98     30.79 o 
  10   2  10       34.61       31.27      9.18 o 
  11   2  10       17.49       72.51     24.51 o 
  12   2  10      140.89      153.12     32.63 o 
 -10   3  10       18.54       17.69     14.15 o 
  -9   3  10       43.08       41.46     13.83 o 
  -8   3  10      120.37      191.23     20.36 o 
  -7   3  10      145.04      140.62     13.25 o 
  -6   3  10       13.19       14.55      5.73 o 
  -5   3  10        0.39       -2.73      2.20 o 
  -4   3  10       59.77       80.47      4.84 o 
  -3   3  10     3902.77     4323.70     37.07 o 
  -2   3  10      136.25      179.06      5.23 o 
  -1   3  10      303.98      317.47      8.24 o 
   0   3  10     5655.58     5824.06     50.16 o 
   1   3  10      261.43      290.90      6.13 o 
   2   3  10      388.41      401.49      7.92 o 
   3   3  10     1434.28     1440.65     15.84 o 
   4   3  10      639.63      783.54     11.05 o 
   5   3  10      383.26      356.82      7.75 o 
   6   3  10      142.34      151.40      6.28 o 
   7   3  10     1272.07     1241.76     22.22 o 
   8   3  10       21.50       46.39      8.20 o 
   9   3  10      221.41      175.03     12.46 o 
  10   3  10        6.57       20.33      8.17 o 
  11   3  10        7.46       -1.04     18.41 o 
  12   3  10      232.07      260.78     37.52 o 
 -10   4  10       21.65       33.24     12.81 o 
  -9   4  10      360.51      383.00     28.70 o 
  -8   4  10      377.05      401.88     36.92 o 
  -7   4  10       19.30       16.48      9.13 o 
  -6   4  10       61.57       43.78     10.17 o 
  -5   4  10        2.21        5.54      3.25 o 
  -4   4  10       93.92      105.59      6.29 o 
  -3   4  10      407.26      413.77      8.71 o 
  -2   4  10      152.85      175.26      6.51 o 
  -1   4  10      170.55      192.38      6.07 o 
   0   4  10     1482.82     1633.28     18.63 o 
   1   4  10        1.10        4.78      1.63 o 
   2   4  10      235.40      225.86      4.44 o 
   3   4  10     1062.48     1064.78     12.59 o 
   4   4  10      689.03      687.71      9.07 o 
   5   4  10      817.42      811.18     10.52 o 
   6   4  10      308.52      311.08      8.04 o 
   7   4  10      138.73      112.89      7.91 o 
   8   4  10      946.67      804.02     22.73 o 
   9   4  10       95.29      112.87     11.29 o 
  10   4  10        1.08       18.55     20.01 o 
  11   4  10        4.85      -13.35     17.42 o 
  12   4  10       37.82       34.12     23.01 o 
  -9   5  10       33.48       41.46     25.78 o 
  -8   5  10        7.84        8.90     13.83 o 
  -7   5  10      171.52      164.63     22.13 o 
  -6   5  10        8.00        7.48      7.36 o 
  -5   5  10       79.77       78.32      7.54 o 
  -4   5  10      951.41      927.85     16.87 o 
  -3   5  10        8.15        9.22      2.60 o 
  -2   5  10      132.47      127.80      5.89 o 
  -1   5  10       44.06       45.41      3.98 o 
   0   5  10        0.82        3.18      1.96 o 
   1   5  10     2022.95     2059.34     22.49 o 
   2   5  10      230.32      233.12      5.09 o 
   3   5  10       40.37       45.07      3.25 o 
   4   5  10       28.83       18.66      2.88 o 
   5   5  10        6.34        1.37      1.93 o 
   6   5  10      237.92      216.83      8.17 o 
   7   5  10      501.78      452.51     12.01 o 
   8   5  10      690.94      743.58     21.71 o 
   9   5  10     1069.28     1014.43     41.27 o 
  10   5  10      169.21      163.06     19.14 o 
  11   5  10       39.73       92.13     24.67 o 
  12   5  10       53.91       33.15     22.09 o 
  -9   6  10        3.83       15.42      9.96 o 
  -8   6  10        0.11       14.04      9.30 o 
  -7   6  10      411.51      387.63     24.30 o 
  -6   6  10        9.48       18.27      8.36 o 
  -5   6  10       32.22       41.07      9.21 o 
  -4   6  10      439.27      447.22     17.01 o 
  -3   6  10       30.84       22.93      4.68 o 
  -2   6  10       49.61       55.59      5.90 o 
  -1   6  10     1339.85     1305.44     18.48 o 
   0   6  10        1.66        2.31      2.14 o 
   1   6  10     1453.03     1534.45     19.25 o 
   2   6  10      112.47       97.73      4.29 o 
   3   6  10      248.22      235.90      6.28 o 
   4   6  10       70.04       72.38      4.31 o 
   5   6  10       29.44       38.96      3.54 o 
   6   6  10      144.07      154.47      6.55 o 
   7   6  10      152.67      142.69      7.93 o 
   8   6  10      286.36      273.17     21.23 o 
   9   6  10      186.86      197.18     19.72 o 
  10   6  10        0.04       -1.99     14.38 o 
  11   6  10       88.22      124.75     18.16 o 
  -8   7  10        5.69        0.15      9.41 o 
  -7   7  10        0.38       11.49     13.22 o 
  -6   7  10        0.05       -1.43      6.80 o 
  -5   7  10       51.61       49.52      6.90 o 
  -4   7  10        7.17        3.35      3.80 o 
  -3   7  10     1275.91     1192.89     28.54 o 
  -2   7  10     1109.54     1019.38     22.89 o 
  -1   7  10       51.54       51.06      5.86 o 
   0   7  10        0.06       -0.03      2.97 o 
   1   7  10      759.72      808.57     13.82 o 
   2   7  10     1787.04     1686.76     19.11 o 
   3   7  10       79.15       74.87      4.32 o 
   4   7  10      150.19      160.92      5.77 o 
   5   7  10      779.45      724.49     13.00 o 
   6   7  10       93.57      101.59      6.91 o 
   7   7  10       43.91       64.17      8.66 o 
   8   7  10      442.87      432.38     21.54 o 
   9   7  10      407.13      377.49     40.38 o 
  10   7  10      208.68      258.49     37.68 o 
  11   7  10      282.07      372.18     38.64 o 
  -7   8  10        4.28        4.23     10.42 o 
  -6   8  10       31.51       53.27     30.21 o 
  -5   8  10       79.31       96.58     12.38 o 
  -4   8  10        5.09        8.64      4.37 o 
  -3   8  10      718.45      634.20     22.03 o 
  -2   8  10      221.38      194.19     12.83 o 
  -1   8  10      933.88      860.78     21.07 o 
   0   8  10      209.06      216.75     11.27 o 
   1   8  10      303.56      327.42     14.52 o 
   2   8  10        5.32       -2.04      5.74 o 
   3   8  10     2306.91     2100.50     27.57 o 
   4   8  10      166.98      169.33      7.58 o 
   5   8  10     2440.62     2330.04     34.80 o 
   6   8  10      261.40      254.71     19.59 o 
   7   8  10       49.49       58.68     12.74 o 
   8   8  10       69.15       76.30     12.47 o 
   9   8  10       53.01       80.34     25.28 o 
  10   8  10        2.94       28.73     19.18 o 
  11   8  10       64.22      123.51     27.39 o 
  -6   9  10       30.58       25.45     13.29 o 
  -5   9  10      153.02      135.18     17.76 o 
  -4   9  10        0.00        5.86      7.98 o 
  -3   9  10       13.05       29.02      9.91 o 
  -2   9  10      321.83      289.03     20.01 o 
  -1   9  10      728.27      726.41     25.34 o 
   0   9  10      439.91      409.79     17.00 o 
   1   9  10       78.48       94.59     10.24 o 
   2   9  10       11.33       11.44      4.71 o 
   3   9  10      241.00      238.73     10.70 o 
   4   9  10        0.43        1.16      5.75 o 
   5   9  10       62.45       60.86     14.55 o 
   6   9  10      264.06      233.35     19.79 o 
   7   9  10      227.39      225.58     19.09 o 
   8   9  10        0.23       13.82      9.00 o 
   9   9  10       30.37       22.29     20.03 o 
  10   9  10       55.12       95.43     26.43 o 
  11   9  10       18.32       57.58     20.24 o 
  -5  10  10      167.87      117.31     19.22 o 
  -4  10  10     1159.02     1114.78     58.91 o 
  -3  10  10       19.70       26.35     15.40 o 
  -2  10  10      149.20      142.30     17.77 o 
  -1  10  10        0.61        5.42      9.85 o 
   0  10  10      364.76      398.34     23.41 o 
   1  10  10      243.88      233.70     14.08 o 
   2  10  10       49.49       43.75      6.70 o 
   3  10  10       12.13       10.51      4.97 o 
   4  10  10       37.42       31.06     13.23 o 
   5  10  10       59.81       79.75     15.78 o 
   6  10  10        0.65       12.09     10.25 o 
   7  10  10      129.08      146.13     17.79 o 
   8  10  10        6.75       35.50     10.16 o 
   9  10  10       21.99       49.55     11.58 o 
  10  10  10       14.16       36.97     20.91 o 
  -4  11  10       34.62       61.80     27.86 o 
  -3  11  10        3.51       18.83      8.19 o 
  -2  11  10        7.73       22.74      8.63 o 
  -1  11  10      103.48      130.43     14.77 o 
   0  11  10        0.03        4.03      5.99 o 
   1  11  10       35.28       57.29      9.74 o 
   2  11  10      104.53       95.56     14.69 o 
   3  11  10      236.46      213.80     22.20 o 
   4  11  10       82.79       99.66     16.81 o 
   5  11  10       98.27      114.96     17.39 o 
   6  11  10      171.24      174.34     19.82 o 
   7  11  10      245.09      254.54     24.85 o 
   8  11  10       15.02       54.64     12.17 o 
   9  11  10        0.86       57.34     23.54 o 
  -2  12  10        8.39       15.79     17.89 o 
  -1  12  10        7.87        3.44     16.27 o 
   0  12  10        0.09       10.62     19.00 o 
   1  12  10      144.29      131.02     11.85 o 
   2  12  10       33.61       54.29     15.78 o 
   3  12  10      269.22      351.27     48.00 o 
   4  12  10        0.00       22.23     11.61 o 
   5  12  10       64.14      105.98     19.96 o 
   6  12  10       64.07      110.53     17.39 o 
   7  12  10       70.14       96.99     15.89 o 
   8  12  10        0.27       31.97     10.39 o 
   1  13  10       17.08       29.65     16.43 o 
   2  13  10       48.60       68.98     19.93 o 
   3  13  10       79.38      114.28     22.47 o 
   4  13  10       56.95       72.23     15.03 o 
   5  13  10        1.97       33.95     11.83 o 
   6  13  10      187.78      242.07     23.76 o 
  -6 -12  11       52.36       56.45     10.07 o 
  -5 -12  11       14.14       18.17     13.92 o 
  -4 -12  11       86.60      113.09     31.60 o 
  -3 -12  11       18.36       48.91     13.54 o 
  -2 -12  11        5.62        4.23      7.59 o 
  -1 -12  11      160.77      186.83     14.68 o 
   0 -12  11       12.16       34.71     13.78 o 
   1 -12  11        0.02        6.19      7.28 o 
  -8 -11  11      105.67      113.93     16.98 o 
  -7 -11  11       33.68       30.11      8.81 o 
  -6 -11  11      125.25      128.35     13.22 o 
  -5 -11  11       91.16      113.96     23.80 o 
  -4 -11  11       26.61       19.11     11.81 o 
  -3 -11  11      130.90      137.90     11.22 o 
  -2 -11  11       95.75      111.43     12.68 o 
  -1 -11  11        0.13        3.53      5.19 o 
   0 -11  11        5.58       14.38      6.16 o 
   1 -11  11       76.10       87.73     15.97 o 
   2 -11  11        7.77        6.80      8.33 o 
   3 -11  11       15.42        5.12     10.02 o 
  -9 -10  11       53.29       76.49     18.10 o 
  -8 -10  11        2.68        8.94      7.02 o 
  -7 -10  11      101.98      105.05     17.06 o 
  -6 -10  11        2.01        1.13      5.86 o 
  -5 -10  11       29.38       25.77      7.53 o 
  -4 -10  11       18.45       12.06      6.86 o 
  -3 -10  11      263.90      240.33     12.68 o 
  -2 -10  11      105.05      111.12      9.43 o 
  -1 -10  11      523.83      524.39     19.91 o 
   0 -10  11        6.12        3.56      5.62 o 
   1 -10  11       12.07        9.91      6.31 o 
   2 -10  11      105.61       96.45     16.70 o 
   3 -10  11        8.38        1.93      8.04 o 
   4 -10  11       20.87       17.09     10.38 o 
 -10  -9  11        0.86       19.35     15.20 o 
  -9  -9  11      394.83      352.88     30.25 o 
  -8  -9  11       87.82       72.14     15.37 o 
  -7  -9  11       19.78       14.21      6.59 o 
  -6  -9  11        0.46        0.75      5.51 o 
  -5  -9  11       41.74       23.46      7.01 o 
  -4  -9  11        5.65        9.94      5.22 o 
  -3  -9  11       73.88       66.80      7.42 o 
  -2  -9  11       70.35       51.46      8.41 o 
  -1  -9  11      517.29      550.43     16.23 o 
   0  -9  11      763.02      796.32     19.58 o 
   1  -9  11       29.20       42.51      8.88 o 
   2  -9  11        2.22        5.97      5.50 o 
   3  -9  11        0.79       -1.02      6.78 o 
   4  -9  11        6.48        8.24      8.73 o 
   5  -9  11        4.19        6.07      3.84 o 
   6  -9  11      240.55      256.05     14.90 o 
 -10  -8  11        4.10       13.87      8.22 o 
  -9  -8  11        6.14       11.81      7.03 o 
  -8  -8  11       13.11        5.59      6.49 o 
  -7  -8  11       57.31       49.12      8.61 o 
  -6  -8  11        2.22       10.20      5.97 o 
  -5  -8  11      107.35       89.10      9.63 o 
  -4  -8  11       14.22       18.85      7.68 o 
  -3  -8  11      139.18      124.91     10.43 o 
  -2  -8  11       40.78       39.33      7.51 o 
  -1  -8  11      293.58      308.54     11.61 o 
   0  -8  11     1432.80     1421.14     26.01 o 
   1  -8  11      794.36      738.19     20.61 o 
   2  -8  11      342.94      369.99     17.15 o 
   3  -8  11       79.66       95.20     16.01 o 
   4  -8  11      347.55      356.10     19.63 o 
   5  -8  11       23.45       11.94      4.34 o 
   6  -8  11      140.37      145.28      9.65 o 
   7  -8  11       80.56       94.45      8.96 o 
 -11  -7  11        2.98       -5.93      9.07 o 
 -10  -7  11        0.00        2.37     10.13 o 
  -9  -7  11      134.63      154.24     13.97 o 
  -8  -7  11      257.50      236.79     13.35 o 
  -7  -7  11       22.29       14.97      6.12 o 
  -6  -7  11       52.83       30.07      8.62 o 
  -5  -7  11      142.79      130.05      9.81 o 
  -4  -7  11        0.48       -2.48      4.29 o 
  -3  -7  11       15.37       11.96      4.86 o 
  -2  -7  11     1972.16     1905.34     35.21 o 
  -1  -7  11      293.78      274.76     12.18 o 
   0  -7  11      118.13      128.71      8.48 o 
   1  -7  11        2.69        6.78      4.43 o 
   2  -7  11      142.31      175.59     13.11 o 
   3  -7  11      167.27      188.58     14.09 o 
   4  -7  11        8.97       17.11      7.61 o 
   5  -7  11       12.07       11.62      4.69 o 
   6  -7  11        1.96        2.52      4.99 o 
   7  -7  11       26.33       32.75      5.87 o 
   8  -7  11       40.21       33.86      5.92 o 
 -11  -6  11        0.47       -5.43      9.72 o 
 -10  -6  11       25.86       28.27      7.08 o 
  -9  -6  11        0.47       -5.88      4.86 o 
  -8  -6  11        0.37       -3.47      5.16 o 
  -7  -6  11       16.93       23.59      6.69 o 
  -6  -6  11      536.55      470.37     15.26 o 
  -5  -6  11        7.37        4.04      4.83 o 
  -4  -6  11      251.06      227.75      7.71 o 
  -3  -6  11      369.79      352.91     10.15 o 
  -2  -6  11       70.03       69.11      4.24 o 
  -1  -6  11      165.01      148.65      4.88 o 
   0  -6  11      897.47      940.91     14.09 o 
   1  -6  11      218.98      205.96      6.97 o 
   2  -6  11      498.06      466.35     15.29 o 
   3  -6  11      250.73      253.18     14.90 o 
   4  -6  11        4.46        0.32      4.51 o 
   5  -6  11        2.99        4.83      3.16 o 
   6  -6  11       57.32       59.27      7.57 o 
   7  -6  11       12.68        9.48      3.92 o 
   8  -6  11       20.66       20.08     13.51 o 
 -11  -5  11      102.69       94.43     14.37 o 
 -10  -5  11      169.20      183.24     11.18 o 
  -9  -5  11      171.44      172.32     11.34 o 
  -8  -5  11      189.87      198.84     10.60 o 
  -7  -5  11       29.64       25.91      6.22 o 
  -6  -5  11        2.19        4.62      4.64 o 
  -5  -5  11      184.22      211.02     10.69 o 
  -4  -5  11     1059.45     1020.05     13.95 o 
  -3  -5  11      845.98      810.03      9.11 o 
  -2  -5  11      115.19      114.85      4.50 o 
  -1  -5  11       97.86      105.51      3.87 o 
   0  -5  11       22.74       26.80      2.35 o 
   1  -5  11     1166.59     1197.37     15.81 o 
   2  -5  11      635.44      660.40     12.23 o 
   3  -5  11      907.11      932.85     19.14 o 
   4  -5  11       85.69       83.15      8.45 o 
   5  -5  11      371.91      316.19     12.71 o 
   6  -5  11       10.51       11.11      4.00 o 
   7  -5  11      244.76      260.74     11.50 o 
   8  -5  11       17.82        5.86      8.76 o 
   9  -5  11       88.53       86.84      8.91 o 
 -11  -4  11       12.34       23.01      9.23 o 
 -10  -4  11       43.29       46.70     10.15 o 
  -9  -4  11      142.58      164.14      9.72 o 
  -8  -4  11       44.66       46.07      6.47 o 
  -7  -4  11      116.12      120.85      9.01 o 
  -6  -4  11     1137.83     1065.00     20.17 o 
  -5  -4  11     1212.93     1182.73     17.52 o 
  -4  -4  11      250.19      238.11      6.06 o 
  -3  -4  11       13.76        6.59      2.00 o 
  -2  -4  11        0.02        1.18      1.77 o 
  -1  -4  11       31.10       35.02      2.56 o 
   0  -4  11      131.66      145.14      5.54 o 
   1  -4  11     1295.36     1344.57     21.60 o 
   2  -4  11      174.45      181.82      7.44 o 
   3  -4  11       14.67       10.05      3.63 o 
   4  -4  11      401.66      416.77     22.46 o 
   5  -4  11        0.60        5.49      2.81 o 
   6  -4  11      327.28      282.19     15.61 o 
   7  -4  11       34.33       28.81      5.27 o 
   8  -4  11      113.75      119.96      8.69 o 
   9  -4  11       79.76       65.01      8.44 o 
  10  -4  11      429.94      451.97     25.03 o 
 -11  -3  11        2.58        0.39      7.62 o 
 -10  -3  11      283.08      269.07     17.66 o 
  -9  -3  11       14.58       35.70      8.92 o 
  -8  -3  11       52.35       53.87      6.54 o 
  -7  -3  11       82.01       81.78      6.98 o 
  -6  -3  11       71.71       71.21      5.50 o 
  -5  -3  11      888.49      858.50     13.40 o 
  -4  -3  11       83.33       97.97      4.41 o 
  -3  -3  11      224.48      230.91      5.71 o 
  -2  -3  11       19.92       10.31      1.26 o 
  -1  -3  11       38.12       22.24      2.83 o 
   0  -3  11     1810.93     1869.35     17.82 o 
   1  -3  11      183.91      210.50      7.78 o 
   2  -3  11      354.61      378.28      9.55 o 
   3  -3  11      288.01      263.79      8.35 o 
   4  -3  11     1084.90     1030.64     17.29 o 
   5  -3  11       34.13       22.97      3.81 o 
   6  -3  11      555.40      504.51     17.81 o 
   7  -3  11      127.22      116.89      7.82 o 
   8  -3  11        1.83        3.32      5.95 o 
   9  -3  11        4.37       18.92      8.71 o 
  10  -3  11       34.26       43.80     11.49 o 
 -11  -2  11       77.30       71.74     12.17 o 
 -10  -2  11      313.62      326.15     18.34 o 
  -9  -2  11        0.30        4.68      5.71 o 
  -8  -2  11       11.96       24.60      5.50 o 
  -7  -2  11       28.85       40.69      5.75 o 
  -6  -2  11      331.56      354.38      9.41 o 
  -5  -2  11       70.11       71.01      4.24 o 
  -4  -2  11     2111.96     2179.32     20.71 o 
  -3  -2  11     2801.16     2817.05     22.22 o 
  -2  -2  11      135.38      166.26      3.49 o 
  -1  -2  11      692.14      812.33      8.40 o 
   0  -2  11      438.62      479.87      6.61 o 
   1  -2  11        1.29        4.15      1.25 o 
   2  -2  11      286.79      298.83      5.55 o 
   3  -2  11      484.18      502.95      7.38 o 
   4  -2  11       72.01       96.82      5.39 o 
   5  -2  11      536.22      504.34     11.46 o 
   6  -2  11       71.42       64.25      7.10 o 
   7  -2  11        0.00        4.69      6.29 o 
   8  -2  11      515.17      487.49     22.46 o 
   9  -2  11      567.09      502.93     23.72 o 
  10  -2  11       90.53       71.37     19.06 o 
  11  -2  11        0.09       -0.79     14.18 o 
 -11  -1  11       11.12        6.93      7.95 o 
 -10  -1  11      119.69      126.65     13.86 o 
  -9  -1  11       31.11       26.04      8.15 o 
  -8  -1  11       17.42       33.54      5.55 o 
  -7  -1  11      139.72      153.55      7.28 o 
  -6  -1  11      730.64      707.15     12.87 o 
  -5  -1  11      953.24      931.18     12.69 o 
  -4  -1  11        3.17        6.22      1.96 o 
  -3  -1  11      114.84       95.75      3.98 o 
  -2  -1  11     1515.99     1628.37     18.94 o 
  -1  -1  11     1556.93     1564.09     12.41 o 
   0  -1  11     3448.87     3574.02     24.46 o 
   1  -1  11      743.96      727.54     11.88 o 
   2  -1  11      513.93      493.34      8.65 o 
   3  -1  11       24.01       26.22      2.45 o 
   4  -1  11        0.55        4.02      1.75 o 
   5  -1  11      754.26      788.24     25.64 o 
   6  -1  11        8.11        0.88      4.23 o 
   7  -1  11      593.82      492.81     20.41 o 
   8  -1  11       39.55       22.91      7.38 o 
   9  -1  11      551.00      500.26     23.12 o 
  10  -1  11      308.84      332.85     20.95 o 
  11  -1  11       82.13       88.83     14.27 o 
 -11   0  11        0.10       13.94      8.45 o 
 -10   0  11      284.98      261.70     27.71 o 
  -9   0  11       65.67       47.01     14.08 o 
  -8   0  11      240.85      174.39     10.82 o 
  -7   0  11        7.25       13.57      3.51 o 
  -6   0  11      401.86      445.39     11.72 o 
  -5   0  11      624.72      632.51     13.04 o 
  -4   0  11      948.06      964.37     14.51 o 
  -3   0  11      913.65      961.52     16.62 o 
  -2   0  11      328.82      326.55      6.05 o 
  -1   0  11      610.33      633.17      7.28 o 
   0   0  11      305.96      327.20      4.90 o 
   1   0  11      359.93      417.75      4.84 o 
   2   0  11      509.65      493.63      7.13 o 
   3   0  11      943.06      992.72     16.89 o 
   4   0  11       32.82       45.33      3.19 o 
   5   0  11      712.37      664.57     10.91 o 
   6   0  11       21.35       32.25      6.50 o 
   7   0  11        0.88       -1.83      5.51 o 
   8   0  11      716.54      666.85     24.23 o 
   9   0  11       12.77        6.61      8.73 o 
  10   0  11       34.39       18.56     10.43 o 
  11   0  11      185.33      218.12     35.98 o 
 -11   1  11       14.57        9.44     18.39 o 
 -10   1  11        0.00        0.52      7.37 o 
  -9   1  11       28.33       21.41      8.48 o 
  -8   1  11       81.74       96.52      8.46 o 
  -7   1  11     1167.19     1136.75     21.24 o 
  -6   1  11       78.66      102.12      6.26 o 
  -5   1  11       38.97       51.86      4.55 o 
  -4   1  11      660.00      656.89     10.03 o 
  -3   1  11        6.41        7.78      2.05 o 
  -2   1  11      678.38      683.67      8.33 o 
  -1   1  11      302.45      335.01      5.88 o 
   0   1  11      242.23      289.47      4.81 o 
   1   1  11     2431.07     2514.27     22.13 o 
   2   1  11       75.05       83.86      2.87 o 
   3   1  11     2747.95     2813.30     25.95 o 
   4   1  11        1.40        1.55      1.14 o 
   5   1  11      106.12      126.40      5.21 o 
   6   1  11      761.56      698.07     20.97 o 
   7   1  11      611.92      626.02     22.61 o 
   8   1  11       74.13       87.04     13.06 o 
   9   1  11       41.46       24.05     26.20 o 
  11   1  11       35.33      -10.36      5.18 o 
  12   1  11       81.69       -3.89     11.28 o 
 -10   2  11      120.18      116.13     18.46 o 
  -9   2  11        8.38        0.58     21.01 o 
  -8   2  11        7.21       -4.12      7.54 o 
  -7   2  11      241.95      239.45     10.48 o 
  -6   2  11      101.18       97.70      6.30 o 
  -5   2  11        1.80       -1.43      2.79 o 
  -4   2  11      781.37      841.18     11.85 o 
  -3   2  11        3.06        6.67      2.06 o 
  -2   2  11      195.51      201.67      4.87 o 
  -1   2  11      142.08      131.73      3.58 o 
   0   2  11      230.67      227.56      4.75 o 
   1   2  11      650.11      674.56     10.36 o 
   2   2  11      527.04      577.86      9.39 o 
   3   2  11     1798.47     1728.45     22.53 o 
   4   2  11     1542.44     1586.36     17.30 o 
   5   2  11       11.55       13.31      3.06 o 
   6   2  11      306.26      326.90     10.03 o 
   7   2  11       86.39       67.42      8.38 o 
   8   2  11       14.78       22.38      6.97 o 
   9   2  11       71.24       91.04     11.64 o 
  10   2  11       92.90      109.37     25.28 o 
  11   2  11        1.66      -13.15     18.68 o 
  12   2  11        4.82      -11.20     19.25 o 
 -10   3  11      418.19      474.48     29.77 o 
  -9   3  11      328.15      286.44     22.69 o 
  -8   3  11      845.06      759.41     32.81 o 
  -7   3  11       40.62       37.21      9.57 o 
  -6   3  11      291.86      315.88     12.83 o 
  -5   3  11      133.77      117.72      6.46 o 
  -4   3  11       24.28       43.65      3.96 o 
  -3   3  11       12.40       13.54      2.37 o 
  -2   3  11      267.93      286.50      6.53 o 
  -1   3  11        0.26       -0.34      2.03 o 
   0   3  11      946.77      937.30     12.38 o 
   1   3  11      536.93      522.89      7.48 o 
   2   3  11       64.40       65.37      3.98 o 
   3   3  11     1356.32     1319.34     17.91 o 
   4   3  11     5917.04     5874.81     50.81 o 
   5   3  11       19.09       22.23      2.68 o 
   6   3  11       36.32       43.43      4.53 o 
   7   3  11       32.98       23.12      6.32 o 
   8   3  11       35.30       24.22      6.81 o 
   9   3  11        0.01       -2.51     24.09 o 
  10   3  11        0.10      -13.65     15.39 o 
  11   3  11        1.70      -14.75     17.58 o 
  12   3  11       29.80       29.33     23.43 o 
 -10   4  11        1.70        2.65     22.21 o 
  -9   4  11        7.44       -2.65      8.56 o 
  -8   4  11       42.57       35.83     11.41 o 
  -7   4  11      762.88      761.49     25.06 o 
  -6   4  11      787.75      758.12     23.67 o 
  -5   4  11       66.99       68.34      7.77 o 
  -4   4  11     1712.01     1732.84     22.36 o 
  -3   4  11     1256.33     1240.16     15.93 o 
  -2   4  11       35.40       31.02      3.11 o 
  -1   4  11      759.33      748.63     12.09 o 
   0   4  11     1550.46     1641.32     18.91 o 
   1   4  11       66.84       90.24      4.12 o 
   2   4  11      150.90      149.27      4.28 o 
   3   4  11     1153.10     1196.72     13.69 o 
   4   4  11      909.60      936.87     13.00 o 
   5   4  11      385.49      358.85      8.11 o 
   6   4  11      371.05      330.61      9.36 o 
   7   4  11      752.19      683.78     19.71 o 
   8   4  11        1.30       17.03     11.49 o 
   9   4  11       21.29       27.47     12.69 o 
  10   4  11      349.49      408.83     64.20 o 
  11   4  11        2.74       -5.13     17.59 o 
  12   4  11        2.56      -21.00     18.82 o 
  -9   5  11       66.20       63.92     14.75 o 
  -8   5  11       14.61        8.28      9.52 o 
  -7   5  11      207.55      200.88     18.14 o 
  -6   5  11       51.03       46.08      9.88 o 
  -5   5  11        7.33       20.38      7.11 o 
  -4   5  11       14.82       36.64      4.69 o 
  -3   5  11        5.02        6.84      2.81 o 
  -2   5  11       42.13       50.21      4.86 o 
  -1   5  11       44.73       58.76      4.47 o 
   0   5  11        3.12        5.65      2.79 o 
   1   5  11       54.38       69.80      4.02 o 
   2   5  11      146.81      146.66      4.19 o 
   3   5  11     1674.80     1573.78     17.39 o 
   4   5  11      157.38      158.74      5.26 o 
   5   5  11      320.53      326.32      8.18 o 
   6   5  11      521.93      488.50     10.41 o 
   7   5  11        8.05       13.24      4.16 o 
   8   5  11      417.37      398.89     50.44 o 
   9   5  11       44.67       50.91     13.86 o 
  10   5  11       58.58       74.95     34.33 o 
  11   5  11      118.20      145.46     26.78 o 
  12   5  11      248.09      269.67     36.58 o 
  -8   6  11       65.09       55.86     14.06 o 
  -7   6  11       82.29       90.24     15.13 o 
  -6   6  11      207.88      213.54     15.28 o 
  -5   6  11       27.06       37.64      8.88 o 
  -4   6  11      502.10      478.99     16.74 o 
  -3   6  11        0.12        3.87      3.62 o 
  -2   6  11      764.50      704.59     15.62 o 
  -1   6  11      300.03      300.19      8.82 o 
   0   6  11       99.19      102.86      5.51 o 
   1   6  11     1073.15     1151.46     16.17 o 
   2   6  11      263.00      238.66      5.95 o 
   3   6  11        1.11        1.15      1.70 o 
   4   6  11      143.33      136.57      6.39 o 
   5   6  11      154.27      150.03      5.68 o 
   6   6  11      782.36      743.83     16.07 o 
   7   6  11       61.33       71.49      7.30 o 
   8   6  11       49.77       59.98     13.33 o 
   9   6  11       89.86       97.72     15.78 o 
  10   6  11        1.15       19.67     21.41 o 
  11   6  11      264.72      321.03     38.18 o 
  -8   7  11        0.58       -0.50      9.79 o 
  -7   7  11       17.29       28.61     11.16 o 
  -6   7  11       87.35       74.38     20.35 o 
  -5   7  11        1.65      -14.79     12.39 o 
  -4   7  11       36.77       34.40      9.16 o 
  -3   7  11       37.39       36.71      5.80 o 
  -2   7  11       21.31       29.98      6.82 o 
  -1   7  11      806.80      775.42     16.62 o 
   0   7  11        8.61        9.47      3.22 o 
   1   7  11      161.58      198.92      8.07 o 
   2   7  11     1630.38     1674.51     19.15 o 
   3   7  11      306.60      256.64      6.70 o 
   4   7  11      319.83      318.08      8.21 o 
   5   7  11     1660.76     1539.31     25.22 o 
   6   7  11      750.14      700.76     15.00 o 
   7   7  11        5.23        6.11      9.42 o 
   8   7  11     1084.99     1068.06     34.08 o 
   9   7  11       70.58       81.78     26.32 o 
  10   7  11       10.00       45.11     20.52 o 
  11   7  11       81.19      117.05     26.58 o 
  -7   8  11       12.38       20.18      9.77 o 
  -6   8  11      156.52      150.75     18.29 o 
  -5   8  11       30.35       21.17      9.71 o 
  -4   8  11       80.59       75.88     13.50 o 
  -3   8  11       16.81       36.74      9.32 o 
  -2   8  11       38.23       59.73      9.35 o 
  -1   8  11      301.58      278.16     12.90 o 
   0   8  11        0.65        3.87      4.96 o 
   1   8  11      568.57      559.71     15.87 o 
   2   8  11      369.07      344.50     10.14 o 
   3   8  11       11.34       12.81      4.32 o 
   4   8  11        0.83       -2.58      7.99 o 
   5   8  11       57.09       61.90      8.59 o 
   6   8  11       12.12       12.46      4.87 o 
   7   8  11      180.26      210.14     18.51 o 
   8   8  11        1.29       30.59      9.81 o 
   9   8  11       41.71       31.44     22.00 o 
  10   8  11        1.86       33.58     21.33 o 
  11   8  11        3.55       66.52     21.86 o 
  -6   9  11      153.50      142.59     18.87 o 
  -5   9  11      256.38      250.36     16.99 o 
  -4   9  11        7.93       12.93      7.15 o 
  -3   9  11        1.20        1.80      6.12 o 
  -2   9  11       89.74       78.79     11.64 o 
  -1   9  11       88.93       69.08     10.47 o 
   0   9  11      507.28      474.45     18.32 o 
   1   9  11       93.24       94.10     11.86 o 
   2   9  11      628.70      604.03     16.07 o 
   3   9  11      213.26      191.51      9.70 o 
   4   9  11       17.04       18.58     12.64 o 
   5   9  11       28.52       37.57     13.34 o 
   6   9  11       94.79      106.40     22.65 o 
   7   9  11        0.03        2.20     10.16 o 
   8   9  11        3.95       20.10      9.80 o 
   9   9  11        0.01       18.02     19.58 o 
  10   9  11       40.65       72.43     25.64 o 
  11   9  11      153.10      318.19     38.46 o 
  -5  10  11        1.25        4.01      9.30 o 
  -4  10  11       19.41       29.56     17.55 o 
  -3  10  11        3.35        4.42      6.80 o 
  -2  10  11       19.69       56.17     19.79 o 
  -1  10  11       12.14       18.00      9.64 o 
   0  10  11      584.06      595.11     21.12 o 
   1  10  11       60.80       54.88     11.48 o 
   2  10  11      133.61      108.18      8.98 o 
   3  10  11      252.48      226.38     22.63 o 
   4  10  11      184.25      186.03     21.10 o 
   5  10  11        1.43        5.37     10.89 o 
   6  10  11      341.09      341.50     24.32 o 
   7  10  11        4.22       27.12     11.01 o 
   8  10  11       33.26       58.54     12.36 o 
   9  10  11       10.92       52.02     24.45 o 
  10  10  11       23.36       55.36     22.87 o 
  -3  11  11      117.16      106.08     14.20 o 
  -2  11  11        0.02        5.93      7.48 o 
  -1  11  11       55.71       77.86     26.49 o 
   0  11  11      216.98      218.64     16.46 o 
   1  11  11       49.94       46.46     12.41 o 
   2  11  11       70.32      108.15     17.78 o 
   3  11  11       91.76      105.94     17.92 o 
   4  11  11        3.39       30.72     15.61 o 
   5  11  11      128.82      134.08     18.99 o 
   6  11  11       22.52       48.73     13.56 o 
   7  11  11        2.02       30.58     15.04 o 
   8  11  11       40.34       80.72     14.14 o 
   9  11  11        4.74       39.35     21.56 o 
  -2  12  11      286.82      341.08     50.07 o 
  -1  12  11        1.30       24.14     11.86 o 
   0  12  11       10.67       47.39     19.48 o 
   1  12  11       12.22        5.81     15.18 o 
   2  12  11      170.23      256.12     59.70 o 
   3  12  11        1.92       32.23     13.05 o 
   4  12  11       19.21       36.07     24.22 o 
   5  12  11        2.80       39.87     15.02 o 
   6  12  11        1.90       33.70     14.14 o 
   7  12  11        4.36       45.73     12.84 o 
   8  12  11      224.70      240.67     20.61 o 
   1  13  11        4.20       33.36     18.31 o 
   2  13  11       35.87       63.22     20.16 o 
   3  13  11      217.60      283.70     48.55 o 
   4  13  11       13.76       88.84     16.52 o 
   5  13  11        0.00       21.73     11.23 o 
   6  13  11       22.32       39.47     24.17 o 
  -5 -12  12       14.17       35.55     11.86 o 
  -4 -12  12       90.66      107.73     14.42 o 
  -2 -12  12      104.84      138.02     18.81 o 
  -1 -12  12        7.35        6.03      7.92 o 
   0 -12  12      112.44      132.75     15.92 o 
  -7 -11  12        0.86       14.39     11.71 o 
  -6 -11  12       88.44       80.69     11.28 o 
  -5 -11  12        4.00       -0.05      7.99 o 
  -4 -11  12        7.96       12.03      6.34 o 
  -3 -11  12        0.45        2.32     10.19 o 
  -2 -11  12      142.85      131.58     14.29 o 
  -1 -11  12       33.17       33.45      8.64 o 
   0 -11  12       41.40       34.20      9.28 o 
   1 -11  12        8.78       -1.87      6.62 o 
   2 -11  12        0.24        7.15      9.17 o 
  -9 -10  12       37.02       50.71     19.64 o 
  -8 -10  12        6.71        5.58      6.94 o 
  -7 -10  12        3.87       -0.76      7.65 o 
  -6 -10  12       23.51       11.52      6.66 o 
  -5 -10  12       12.75        6.53      6.26 o 
  -4 -10  12       51.91       49.72      8.42 o 
  -3 -10  12        0.59        5.90      5.46 o 
  -2 -10  12      197.38      195.57     28.01 o 
  -1 -10  12      294.53      317.12     27.28 o 
   0 -10  12      242.74      238.67     13.40 o 
   1 -10  12       11.38       18.86      7.71 o 
   2 -10  12       61.15       77.24     16.05 o 
   3 -10  12        1.69       11.53      9.65 o 
   4 -10  12      214.34      249.20     16.43 o 
  -9  -9  12        7.73       14.49      7.99 o 
  -8  -9  12        2.23        8.07      7.19 o 
  -7  -9  12        4.72        1.95      6.21 o 
  -6  -9  12       24.50       26.84      7.78 o 
  -5  -9  12       21.32        8.57      5.94 o 
  -4  -9  12       22.35       32.03      9.16 o 
  -3  -9  12        1.09        3.36      4.56 o 
  -2  -9  12        4.58        1.27      4.67 o 
  -1  -9  12        7.20        9.93      6.52 o 
   0  -9  12        8.86        9.13      5.21 o 
   1  -9  12      130.42      139.78     14.07 o 
   2  -9  12        6.21       10.69      8.04 o 
   3  -9  12       41.84       37.36     12.21 o 
   4  -9  12       32.41       29.98     12.00 o 
   5  -9  12      149.50      132.52      9.73 o 
 -10  -8  12      599.62      583.45     35.98 o 
  -9  -8  12       49.12       48.29     15.81 o 
  -8  -8  12        4.13       -0.92      7.32 o 
  -7  -8  12        0.45       -0.88      7.22 o 
  -6  -8  12      122.82      101.48     10.74 o 
  -5  -8  12       59.59       52.76      8.27 o 
  -4  -8  12       49.53       50.40      7.98 o 
  -3  -8  12      444.66      376.41     15.55 o 
  -2  -8  12       39.43       30.91      6.43 o 
  -1  -8  12        0.00        1.44      3.89 o 
   0  -8  12        0.50       -0.11      4.25 o 
   1  -8  12       42.33       31.21      7.02 o 
   2  -8  12      277.00      263.27     21.60 o 
   3  -8  12      232.72      218.25     20.33 o 
   4  -8  12       37.46       41.16     12.46 o 
   5  -8  12        1.81        2.25      3.65 o 
   6  -8  12       24.41       19.45      4.85 o 
 -10  -7  12      271.02      279.08     17.78 o 
  -9  -7  12       48.06       45.38      9.84 o 
  -8  -7  12      120.38      118.38     11.01 o 
  -7  -7  12       85.45       76.56     13.24 o 
  -6  -7  12        0.33       -3.43      4.32 o 
  -5  -7  12      354.15      329.37     14.77 o 
  -4  -7  12        0.01        0.01      3.02 o 
  -3  -7  12       22.58       12.11      4.75 o 
  -2  -7  12      324.24      277.43     12.50 o 
  -1  -7  12      129.60      160.28     10.02 o 
   0  -7  12      131.82      137.13     10.38 o 
   1  -7  12       83.03       84.51      8.33 o 
   2  -7  12      457.76      455.31     19.21 o 
   3  -7  12        1.44       -4.23      5.31 o 
   4  -7  12       73.02       71.26      6.28 o 
   5  -7  12      205.57      211.48      9.85 o 
   6  -7  12        5.90        1.20      3.62 o 
   7  -7  12      345.88      325.23     22.05 o 
 -10  -6  12       68.14       83.16     13.99 o 
  -9  -6  12      122.88      130.49     10.26 o 
  -8  -6  12       62.02       55.47      8.30 o 
  -7  -6  12      220.50      222.22     12.69 o 
  -6  -6  12       62.80       71.96      9.36 o 
  -5  -6  12      222.04      182.04     10.66 o 
  -4  -6  12        1.80        7.05      2.17 o 
  -3  -6  12      488.87      480.50     14.27 o 
  -2  -6  12      350.81      333.72      9.91 o 
  -1  -6  12      982.86     1040.57     13.43 o 
   0  -6  12       43.55       45.77      3.10 o 
   1  -6  12       98.75       92.84      4.62 o 
   2  -6  12     1837.52     1834.31     34.16 o 
   3  -6  12      739.23      746.94     24.67 o 
   4  -6  12       24.37       28.96      4.18 o 
   5  -6  12       57.02       49.80      5.71 o 
   6  -6  12       62.02       68.44      7.98 o 
   7  -6  12      113.98      118.37      9.30 o 
   8  -6  12      218.61      222.29     13.21 o 
 -10  -5  12       22.65       29.71     10.27 o 
  -9  -5  12       19.69       28.58      6.33 o 
  -8  -5  12      242.02      277.90     11.50 o 
  -7  -5  12       56.31       62.25      8.19 o 
  -6  -5  12       10.32        2.79      4.47 o 
  -5  -5  12     1675.57     1493.55     29.48 o 
  -4  -5  12     1678.60     1587.67     17.56 o 
  -3  -5  12      897.98      839.47     15.20 o 
  -2  -5  12        0.25        7.27      2.04 o 
  -1  -5  12      864.31      779.12     10.78 o 
   0  -5  12      307.79      344.41      6.35 o 
   1  -5  12       76.25       87.16      7.12 o 
   2  -5  12      184.88      174.83      5.91 o 
   3  -5  12     2856.99     2787.97     40.05 o 
   4  -5  12      535.16      483.65     26.54 o 
   5  -5  12      109.40      112.31      6.93 o 
   6  -5  12       17.50       23.50      4.45 o 
   7  -5  12       94.29       89.58      8.92 o 
   8  -5  12      205.30      225.41     11.29 o 
   9  -5  12       12.08        8.92      4.37 o 
 -11  -4  12       75.52       72.06     12.35 o 
 -10  -4  12       81.27       72.29     11.98 o 
  -9  -4  12       41.18       35.47      6.42 o 
  -8  -4  12      112.83      127.46     10.36 o 
  -7  -4  12       89.28       89.30      9.88 o 
  -6  -4  12      773.12      690.67     17.87 o 
  -5  -4  12     5307.52     5025.39     65.12 o 
  -4  -4  12     1708.52     1723.38     18.57 o 
  -3  -4  12      115.30       89.01      3.26 o 
  -2  -4  12      393.57      378.01      8.52 o 
  -1  -4  12       73.30       91.50      3.67 o 
   0  -4  12      809.52      846.21     10.47 o 
   1  -4  12     1142.46     1174.67     20.26 o 
   2  -4  12      167.43      169.20      7.46 o 
   3  -4  12       78.91       76.88      6.60 o 
   4  -4  12       22.36       14.75      3.78 o 
   5  -4  12       28.02       24.84      6.66 o 
   6  -4  12       52.00       48.15      5.58 o 
   7  -4  12      326.64      270.47     12.14 o 
   8  -4  12        0.76       -2.11      4.80 o 
   9  -4  12      253.91      278.32     19.86 o 
  10  -4  12        3.88        5.45     10.37 o 
 -11  -3  12        3.57        2.46      8.13 o 
 -10  -3  12        2.43        5.65      7.87 o 
  -9  -3  12        2.29        5.47      5.09 o 
  -8  -3  12      254.65      247.35     10.90 o 
  -7  -3  12        1.28        4.86      4.29 o 
  -6  -3  12      499.64      473.12     12.60 o 
  -5  -3  12      491.78      487.93     10.51 o 
  -4  -3  12     1607.74     1583.63     16.68 o 
  -3  -3  12      803.99      804.21      9.38 o 
  -2  -3  12      698.67      654.90      8.06 o 
  -1  -3  12        3.15        3.48      1.88 o 
   0  -3  12      865.39      885.10     10.64 o 
   1  -3  12       91.12       89.76      6.10 o 
   2  -3  12       69.88       66.42      2.87 o 
   3  -3  12       75.70       80.38      4.11 o 
   4  -3  12       17.18       21.60      5.77 o 
   5  -3  12      647.82      603.65     13.90 o 
   6  -3  12      188.84      183.29      8.52 o 
   7  -3  12        0.10        1.07      4.55 o 
   8  -3  12        1.53        5.66      6.56 o 
   9  -3  12       17.60       13.42     10.05 o 
  10  -3  12        0.01        0.33      7.22 o 
 -11  -2  12      328.57      312.88     20.01 o 
 -10  -2  12      141.27      139.61     14.52 o 
  -9  -2  12        2.40        6.26      4.88 o 
  -8  -2  12      231.72      244.03     10.44 o 
  -7  -2  12      477.49      465.21     12.75 o 
  -6  -2  12       46.06       29.01      5.87 o 
  -5  -2  12       80.68       75.84      5.25 o 
  -4  -2  12      823.32      768.91     16.36 o 
  -3  -2  12      566.04      594.23      7.70 o 
  -2  -2  12       64.89       74.60      2.52 o 
  -1  -2  12      116.07      106.08      3.06 o 
   0  -2  12        0.42        3.96      1.28 o 
   1  -2  12      785.15      819.80      9.41 o 
   2  -2  12     1471.98     1454.44     15.30 o 
   3  -2  12     1341.32     1350.27     12.86 o 
   4  -2  12     1010.10     1023.19     15.46 o 
   5  -2  12     1124.96     1062.36     17.66 o 
   6  -2  12       38.12       29.63      7.22 o 
   7  -2  12       50.98       32.83      8.17 o 
   8  -2  12        6.57        3.00     11.96 o 
   9  -2  12       28.37       44.56     16.16 o 
  10  -2  12       30.28       30.87     10.01 o 
  11  -2  12        8.67       -4.88     20.93 o 
 -11  -1  12       71.84       68.42     12.03 o 
 -10  -1  12      157.16      155.96     17.72 o 
  -9  -1  12       92.79       90.67      9.84 o 
  -8  -1  12      122.52      104.81      8.04 o 
  -7  -1  12     1627.73     1406.49     21.99 o 
  -6  -1  12      237.43      280.14      8.60 o 
  -5  -1  12      573.79      526.55     10.66 o 
  -4  -1  12       40.54       38.22      3.24 o 
  -3  -1  12      110.57      108.47      4.44 o 
  -2  -1  12        4.19        6.84      1.68 o 
  -1  -1  12     1221.81     1265.35     12.66 o 
   0  -1  12      877.09      899.78      9.07 o 
   1  -1  12       22.82       22.66      2.69 o 
   2  -1  12        2.94        0.65      0.87 o 
   3  -1  12      145.07      120.30      5.38 o 
   4  -1  12      145.73      141.11      6.17 o 
   5  -1  12      200.40      205.24     11.44 o 
   6  -1  12      178.55      152.23     10.03 o 
   7  -1  12      636.12      642.58     23.01 o 
   8  -1  12      117.94      161.32     13.51 o 
   9  -1  12       10.01       17.26      7.55 o 
  10  -1  12      133.10      149.35     16.06 o 
  11  -1  12       23.60        1.93     21.56 o 
 -11   0  12       21.86       21.53      9.50 o 
 -10   0  12       85.75       97.57     15.97 o 
  -9   0  12        1.64       -2.86     15.96 o 
  -8   0  12       13.65       14.32      7.05 o 
  -7   0  12        1.93        0.28      3.85 o 
  -6   0  12       32.95       25.27      4.46 o 
  -5   0  12      408.82      388.34     10.51 o 
  -4   0  12      370.12      354.91      9.52 o 
  -3   0  12      318.19      279.00      9.41 o 
  -2   0  12      124.20      135.76      4.21 o 
  -1   0  12      509.07      540.48      6.56 o 
   0   0  12     2585.31     2512.31     19.92 o 
   1   0  12      189.79      170.78      3.42 o 
   2   0  12      250.16      217.48      3.90 o 
   3   0  12        6.71        6.17      1.72 o 
   4   0  12      297.67      266.09      6.91 o 
   5   0  12        0.00        0.23      3.54 o 
   6   0  12     1016.18      966.47     22.81 o 
   7   0  12        0.28        0.32      4.88 o 
   8   0  12        6.75        4.26      6.13 o 
   9   0  12      161.86      184.33     15.99 o 
  10   0  12      155.02       96.76     25.16 o 
  11   0  12       57.90       41.46     24.12 o 
 -11   1  12       71.90       74.36     25.70 o 
 -10   1  12        0.09       -6.91      9.42 o 
  -9   1  12      164.16      156.19     14.63 o 
  -8   1  12      174.04      145.36     14.03 o 
  -7   1  12       14.78        9.81      4.59 o 
  -6   1  12       36.62       36.66      4.69 o 
  -5   1  12      366.48      367.73      9.66 o 
  -4   1  12        1.09       -1.24      2.51 o 
  -3   1  12      243.43      256.04      6.02 o 
  -2   1  12      194.84      197.55      4.53 o 
  -1   1  12      791.72      731.91      9.24 o 
   0   1  12     2348.57     2423.21     19.61 o 
   1   1  12        2.43        1.65      1.45 o 
   2   1  12       71.36       70.87      2.84 o 
   3   1  12      148.69      164.63      4.89 o 
   4   1  12     1113.32     1076.17     13.13 o 
   5   1  12      946.70      904.33     16.29 o 
   6   1  12      766.41      747.24     22.84 o 
   7   1  12      162.44      145.91     10.43 o 
   8   1  12       70.30       43.28      9.51 o 
   9   1  12       33.08       33.53      8.04 o 
  10   1  12       68.19       12.18     12.44 o 
  11   1  12        2.25      -10.48      6.16 o 
 -10   2  12      572.70      594.81     46.42 o 
  -9   2  12        6.86        8.44      7.59 o 
  -8   2  12       96.21       96.27     11.37 o 
  -7   2  12      177.16      183.15     10.35 o 
  -6   2  12        7.15        3.97      3.31 o 
  -5   2  12      814.86      804.72     14.11 o 
  -4   2  12      150.06      168.46      6.54 o 
  -3   2  12      241.28      248.47      5.76 o 
  -2   2  12      361.63      397.79      6.61 o 
  -1   2  12       63.93       52.44      2.72 o 
   0   2  12      307.61      371.81      6.03 o 
   1   2  12      329.15      354.66      6.69 o 
   2   2  12      599.34      659.07     12.62 o 
   3   2  12      298.71      342.17      8.08 o 
   4   2  12      655.81      664.66     10.24 o 
   5   2  12      171.36      161.36      5.99 o 
   6   2  12      697.01      705.89     14.70 o 
   7   2  12      190.93      192.33     11.43 o 
   8   2  12      131.44      173.88     11.63 o 
   9   2  12       25.80       17.49     17.71 o 
  10   2  12        1.35       -4.94     15.88 o 
  11   2  12       20.11       33.37     22.02 o 
  12   2  12        0.07       10.12     22.14 o 
 -10   3  12       23.87       28.06     12.47 o 
  -9   3  12      203.39      211.09     22.30 o 
  -8   3  12      133.86      164.84     19.25 o 
  -7   3  12       25.73       49.70     10.23 o 
  -6   3  12      469.83      428.21     14.73 o 
  -5   3  12      368.19      381.47     10.01 o 
  -4   3  12        1.44        0.70      2.63 o 
  -3   3  12     2029.31     2225.96     21.33 o 
  -2   3  12      269.63      306.16      6.45 o 
  -1   3  12     2046.50     2058.15     20.10 o 
   0   3  12     1537.38     1617.97     18.17 o 
   1   3  12       15.86       20.92      1.79 o 
   2   3  12      690.96      756.75     11.88 o 
   3   3  12       14.35        8.53      2.37 o 
   4   3  12      401.30      356.05      7.05 o 
   5   3  12     1004.14     1002.29     13.76 o 
   6   3  12      355.48      356.95     13.63 o 
   7   3  12       50.92       48.64     13.51 o 
   8   3  12      441.68      459.98     26.61 o 
   9   3  12        0.38       12.70     11.51 o 
  10   3  12       77.28       68.67     21.52 o 
  11   3  12       73.65       61.17     23.83 o 
  12   3  12        3.24        4.93     21.16 o 
  -9   4  12      155.84      125.43     18.04 o 
  -8   4  12       15.58        9.15     18.72 o 
  -7   4  12      409.19      370.86     22.92 o 
  -6   4  12        0.73       11.69      9.36 o 
  -5   4  12      163.28      153.46     10.91 o 
  -4   4  12      735.77      720.00     15.94 o 
  -3   4  12      200.52      199.78      6.47 o 
  -2   4  12       60.13       61.28      4.05 o 
  -1   4  12     2066.66     2076.20     23.51 o 
   0   4  12      653.74      677.66     15.54 o 
   1   4  12      276.63      290.96      6.10 o 
   2   4  12        1.02        0.15      1.43 o 
   3   4  12      415.31      411.79      7.00 o 
   4   4  12      778.19      748.32     11.22 o 
   5   4  12      499.37      536.92     13.27 o 
   6   4  12      409.80      350.68     12.19 o 
   7   4  12        8.14        6.15     10.79 o 
   8   4  12       20.65       27.57     12.01 o 
   9   4  12      518.72      456.62     34.92 o 
  10   4  12        3.77       16.67     20.40 o 
  11   4  12        4.06      -17.94     16.95 o 
  12   4  12       54.27       62.48     25.08 o 
  -9   5  12      254.73      297.64     24.11 o 
  -8   5  12       30.17       29.17     11.29 o 
  -7   5  12       11.02       25.38     13.95 o 
  -6   5  12        2.49       -0.65      6.70 o 
  -5   5  12      166.67      171.88     12.69 o 
  -4   5  12      155.36      161.64     10.00 o 
  -3   5  12     4017.09     4002.83     40.31 o 
  -2   5  12      634.48      628.85     11.03 o 
  -1   5  12      202.08      227.12      7.16 o 
   0   5  12      562.11      562.26     10.48 o 
   1   5  12        3.21        4.62      2.64 o 
   2   5  12      855.05      884.10     10.61 o 
   3   5  12        0.84        2.53      1.74 o 
   4   5  12      957.11      946.33     14.94 o 
   5   5  12      999.48      937.12     16.86 o 
   6   5  12      376.39      382.91     13.10 o 
   7   5  12      402.16      354.88     16.68 o 
   8   5  12        0.00       15.97     11.11 o 
   9   5  12        0.47        7.57     10.88 o 
  10   5  12       46.67       64.21     26.98 o 
  11   5  12        3.28       14.36     18.96 o 
  12   5  12        0.03       -6.08     18.47 o 
  -8   6  12       27.20       35.45     11.88 o 
  -7   6  12        3.71       11.94      9.00 o 
  -6   6  12        1.48        1.53      9.94 o 
  -5   6  12      173.38      159.33     14.11 o 
  -4   6  12        0.64        7.80      8.11 o 
  -3   6  12        0.51        0.47      3.87 o 
  -2   6  12      328.67      306.38     11.06 o 
  -1   6  12       61.63       65.15      5.13 o 
   0   6  12      182.29      184.10      6.66 o 
   1   6  12      999.21      944.49     14.56 o 
   2   6  12       13.55        9.86      3.25 o 
   3   6  12     1676.32     1591.44     16.56 o 
   4   6  12      192.58      195.84      7.96 o 
   5   6  12      855.79      776.52     13.97 o 
   6   6  12       42.00       43.73      6.53 o 
   7   6  12       31.93       46.02     10.34 o 
   8   6  12       18.39       11.28     10.71 o 
   9   6  12       10.77       21.08     12.15 o 
  10   6  12      426.55      456.29     27.68 o 
  11   6  12       12.72       16.03     22.02 o 
  -7   7  12        8.54       -1.07      9.73 o 
  -6   7  12      473.76      460.27     20.53 o 
  -5   7  12      141.89      168.78     14.72 o 
  -4   7  12      190.17      193.99     14.02 o 
  -3   7  12      500.74      493.38     18.87 o 
  -2   7  12      120.30      113.86      9.67 o 
  -1   7  12       39.29       28.40      4.96 o 
   0   7  12        0.00        0.59      2.84 o 
   1   7  12        0.92        2.46      4.18 o 
   2   7  12      241.72      261.95      6.97 o 
   3   7  12      879.03      879.40     18.94 o 
   4   7  12      300.62      280.91      8.74 o 
   5   7  12      588.27      553.66     13.40 o 
   6   7  12      440.98      404.31     11.71 o 
   7   7  12       79.03       67.93      9.64 o 
   8   7  12      447.96      398.23     45.90 o 
   9   7  12        0.24       -3.65     18.96 o 
  10   7  12        1.97       44.97     21.85 o 
  11   7  12       23.24       57.25     21.21 o 
  -7   8  12      382.94      428.10     40.45 o 
  -6   8  12      245.45      225.99     21.86 o 
  -5   8  12        0.19        7.46      6.74 o 
  -4   8  12       12.94        2.86     10.38 o 
  -3   8  12       38.67       30.19      8.23 o 
  -2   8  12     1151.91     1052.52     27.04 o 
  -1   8  12        4.19        9.52      5.16 o 
   0   8  12      157.96      167.34     10.24 o 
   1   8  12       26.32       23.60      7.01 o 
   2   8  12      771.49      736.98     14.68 o 
   3   8  12      180.49      187.18     12.53 o 
   4   8  12     1463.83     1336.63     31.25 o 
   5   8  12      963.18      893.32     24.92 o 
   6   8  12       22.65       25.64      9.75 o 
   7   8  12      421.51      460.49     25.22 o 
   8   8  12      201.89      250.83     18.80 o 
   9   8  12      157.33      177.49     35.12 o 
  10   8  12       13.28       23.38     20.86 o 
  11   8  12       20.30       84.66     25.36 o 
  -6   9  12       30.07       18.83      9.63 o 
  -5   9  12       13.05       22.26      8.65 o 
  -4   9  12       17.38       23.27      7.64 o 
  -3   9  12        0.07        2.72     10.20 o 
  -2   9  12      385.71      331.70     16.53 o 
  -1   9  12        0.02       -1.95      5.21 o 
   0   9  12       64.68       62.74     12.77 o 
   1   9  12      153.91      185.47     17.88 o 
   2   9  12      139.37      137.55     19.04 o 
   3   9  12       31.29       34.92     14.49 o 
   4   9  12       68.05       73.84     15.89 o 
   5   9  12       24.41       29.04     13.45 o 
   6   9  12        1.48       12.46     11.69 o 
   7   9  12       33.79       60.47     13.52 o 
   8   9  12       34.85       49.59     12.00 o 
   9   9  12      216.31      310.71     44.65 o 
  10   9  12       44.76       76.04     26.74 o 
  -5  10  12        1.36       -1.18      7.87 o 
  -4  10  12       25.83       72.15     21.70 o 
  -3  10  12       99.63      103.56     13.79 o 
  -2  10  12       27.50       36.51      9.33 o 
  -1  10  12       34.60       46.88     21.44 o 
   0  10  12      568.53      538.66     25.22 o 
   1  10  12       36.57       47.84     15.66 o 
   2  10  12       28.67       60.82     28.14 o 
   3  10  12      187.80      161.07     23.78 o 
   4  10  12        2.65       -0.14     11.74 o 
   5  10  12      120.34      107.83     35.38 o 
   6  10  12      127.86      129.19     18.24 o 
   7  10  12       35.96       47.14     12.68 o 
   8  10  12       18.47       32.49     10.51 o 
   9  10  12       18.86       55.38     24.64 o 
  10  10  12       39.95       66.66     24.14 o 
  -3  11  12       49.98       60.31     27.14 o 
  -2  11  12      231.70      275.15     19.21 o 
  -1  11  12       65.92       72.74     20.13 o 
   0  11  12       74.70       71.07     21.28 o 
   1  11  12      176.94      237.73     23.72 o 
   2  11  12        0.24       14.33     12.15 o 
   3  11  12        5.07        6.84     12.29 o 
   4  11  12        0.42       27.45     12.80 o 
   5  11  12       76.57       95.20     17.03 o 
   6  11  12       49.43       66.73     15.01 o 
   7  11  12       69.37       79.91     15.09 o 
   8  11  12        0.00       25.72     10.90 o 
   9  11  12       43.00       99.62     28.11 o 
  -1  12  12       58.26       86.93     22.87 o 
   0  12  12       25.53       55.17     20.77 o 
   1  12  12        2.12       29.84     18.68 o 
   2  12  12       11.34       37.48     14.15 o 
   3  12  12       72.61      107.52     18.39 o 
   4  12  12        4.96       32.77     13.47 o 
   5  12  12       35.62       61.58     14.94 o 
   6  12  12      123.37      142.85     19.21 o 
   7  12  12        1.70       41.53     12.03 o 
   8  12  12        5.16       45.89     23.70 o 
   2  13  12      156.95      216.01     30.24 o 
   3  13  12      375.62      420.79     46.79 o 
   4  13  12      215.55      258.84     62.58 o 
   5  13  12      151.13      172.19     20.83 o 
  -5 -12  13      127.75      115.68     16.36 o 
  -3 -12  13      201.32      198.26     18.30 o 
  -2 -12  13       22.56       12.63      8.13 o 
  -1 -12  13       68.99       52.36     12.62 o 
  -7 -11  13       37.60       44.77     16.24 o 
  -6 -11  13       28.81       23.11      8.36 o 
  -5 -11  13      153.04      163.86     22.54 o 
  -4 -11  13       36.01       25.39      7.23 o 
  -3 -11  13       78.33      110.10     15.76 o 
  -2 -11  13       51.15       72.48     19.08 o 
  -1 -11  13       26.80        8.71      6.89 o 
   0 -11  13       15.46       19.45      8.67 o 
   1 -11  13       31.25       24.30      9.16 o 
   2 -11  13      198.45      209.64     19.40 o 
  -8 -10  13      267.82      246.54     17.95 o 
  -7 -10  13      133.38      138.78     13.77 o 
  -6 -10  13       54.27       59.47      9.93 o 
  -5 -10  13       74.38       68.91      9.99 o 
  -4 -10  13      134.15      139.66     31.72 o 
  -3 -10  13       85.53      100.05     15.49 o 
  -2 -10  13        0.01       11.70     11.42 o 
  -1 -10  13        8.92        6.49      6.71 o 
   0 -10  13      234.05      218.03     16.27 o 
   1 -10  13      174.01      163.39     15.84 o 
   2 -10  13      138.78      152.75     22.47 o 
   3 -10  13      190.44      205.32     25.72 o 
   4 -10  13      220.04      219.99     30.39 o 
  -9  -9  13        2.71       11.06     14.70 o 
  -8  -9  13       85.20       87.45     12.17 o 
  -7  -9  13       38.09       35.99      8.16 o 
  -6  -9  13      120.49      114.70     14.14 o 
  -5  -9  13       63.63       55.01      9.09 o 
  -4  -9  13       27.95       22.34      8.34 o 
  -3  -9  13        5.26        0.25      4.88 o 
  -2  -9  13       85.91       74.07      9.22 o 
  -1  -9  13        0.68        1.63      4.32 o 
   0  -9  13      383.15      391.83     19.89 o 
   1  -9  13      189.01      206.98     20.51 o 
   2  -9  13       68.84       77.02     15.30 o 
   3  -9  13       10.88        9.73      9.37 o 
   4  -9  13       84.52       93.02     17.39 o 
   5  -9  13       94.25      115.41      8.97 o 
 -10  -8  13       36.35       37.90     16.77 o 
  -9  -8  13      314.75      310.66     22.46 o 
  -8  -8  13       21.02       38.76     12.20 o 
  -7  -8  13        5.40        8.46      6.36 o 
  -6  -8  13       75.03       72.21      9.82 o 
  -5  -8  13       31.74       37.66      7.92 o 
  -4  -8  13        8.70        4.67      5.51 o 
  -3  -8  13      583.55      516.24     18.03 o 
  -2  -8  13       14.37        4.55      4.63 o 
  -1  -8  13       12.23       10.54      4.94 o 
   0  -8  13      550.43      524.30     17.86 o 
   1  -8  13      461.16      434.95     16.40 o 
   2  -8  13       56.13       40.66     11.37 o 
   3  -8  13       41.86       33.01     10.55 o 
   4  -8  13        7.22        8.19      3.47 o 
   5  -8  13      377.75      403.42     13.71 o 
   6  -8  13       65.64       65.61      7.45 o 
 -10  -7  13       96.86       94.40     11.36 o 
  -9  -7  13        0.54       14.91      8.94 o 
  -8  -7  13        0.04        3.33     10.30 o 
  -7  -7  13      124.69      103.94     10.07 o 
  -6  -7  13       16.09       13.71      5.90 o 
  -5  -7  13      116.09       99.34      9.07 o 
  -4  -7  13      310.92      280.49     12.32 o 
  -3  -7  13        2.85        0.10      4.03 o 
  -2  -7  13       13.40        6.15      4.36 o 
  -1  -7  13      127.02      134.25     10.24 o 
   0  -7  13        1.38       -0.54      3.69 o 
   1  -7  13       26.60       28.23      5.14 o 
   2  -7  13        0.65        4.14      5.19 o 
   3  -7  13       77.50      112.67     12.65 o 
   4  -7  13      216.61      198.20     10.26 o 
   5  -7  13       41.66       46.41      5.81 o 
   6  -7  13      161.99      147.68      9.75 o 
   7  -7  13        3.92        5.95      3.76 o 
 -11  -6  13      151.85      168.74     19.15 o 
 -10  -6  13        5.09        3.92      6.87 o 
  -9  -6  13      593.83      633.21     24.02 o 
  -8  -6  13       33.06       36.66      7.02 o 
  -7  -6  13        2.56        1.95      5.57 o 
  -6  -6  13       49.15       47.44      9.73 o 
  -5  -6  13       17.40       15.20      5.58 o 
  -4  -6  13      198.82      192.19      5.83 o 
  -3  -6  13      156.77      150.41      7.95 o 
  -2  -6  13       10.01        9.26      3.43 o 
  -1  -6  13     1252.83     1130.78     14.38 o 
   0  -6  13      125.41      114.41      4.23 o 
   1  -6  13      833.32      805.84     13.65 o 
   2  -6  13      471.86      509.37     16.64 o 
   3  -6  13        1.66        7.82      6.18 o 
   4  -6  13       46.80       60.42      5.34 o 
   5  -6  13      300.40      303.46     33.64 o 
   6  -6  13       70.63       68.15      9.60 o 
   7  -6  13       75.56       71.23      9.12 o 
   8  -6  13       88.20       77.34      8.20 o 
 -10  -5  13       31.42       27.67      8.34 o 
  -9  -5  13        0.05        3.89      6.56 o 
  -8  -5  13        1.47       -0.98      4.70 o 
  -7  -5  13       31.58       33.85      5.96 o 
  -6  -5  13        4.92        0.29      4.51 o 
  -5  -5  13      278.25      294.10     11.10 o 
  -4  -5  13        0.79        1.80      1.72 o 
  -3  -5  13       13.39       13.06      3.96 o 
  -2  -5  13      575.38      586.68     10.36 o 
  -1  -5  13      408.57      406.47      7.68 o 
   0  -5  13     1054.95     1042.02     12.75 o 
   1  -5  13        7.45       10.50      4.20 o 
   2  -5  13      108.11      119.87      4.78 o 
   3  -5  13       41.35       54.74      6.19 o 
   4  -5  13      743.88      739.19     15.26 o 
   5  -5  13        0.43       -2.58      2.23 o 
   6  -5  13       42.99       38.14      7.16 o 
   7  -5  13        0.28        3.12      3.46 o 
   8  -5  13       30.19       28.31     11.58 o 
   9  -5  13      134.23      176.44     10.85 o 
 -11  -4  13        4.68       -2.38     13.43 o 
 -10  -4  13       23.44       44.48      9.34 o 
  -9  -4  13       61.88       73.82      8.12 o 
  -8  -4  13       76.96       77.38      7.63 o 
  -7  -4  13        5.61        2.36      4.42 o 
  -6  -4  13       27.86       29.58      5.36 o 
  -5  -4  13     2772.52     2573.61     33.97 o 
  -4  -4  13     1081.57     1062.51     13.56 o 
  -3  -4  13       47.66       39.45      2.28 o 
  -2  -4  13      583.18      562.56     12.05 o 
  -1  -4  13      847.74      835.23     13.49 o 
   0  -4  13      151.72      163.11      6.17 o 
   1  -4  13        4.36       -0.04      2.44 o 
   2  -4  13      569.36      529.32     12.58 o 
   3  -4  13      787.26      775.40     17.45 o 
   4  -4  13       16.33       11.98      2.96 o 
   5  -4  13        8.59        3.51      3.15 o 
   6  -4  13      181.81      174.54      9.75 o 
   7  -4  13      184.84      170.97      9.09 o 
   8  -4  13       50.11       63.25      7.10 o 
   9  -4  13      111.31       95.16     19.73 o 
 -11  -3  13        1.34       -3.35      7.86 o 
 -10  -3  13        4.06       18.05      8.55 o 
  -9  -3  13       62.55       71.11      7.79 o 
  -8  -3  13       60.33       53.06      6.89 o 
  -7  -3  13       15.93       15.88      5.09 o 
  -6  -3  13      401.09      398.91     11.70 o 
  -5  -3  13      186.70      203.91      7.32 o 
  -4  -3  13     4119.16     3913.72     32.80 o 
  -3  -3  13      521.22      488.39      8.96 o 
  -2  -3  13        6.92        3.14      1.76 o 
  -1  -3  13       13.65       22.63      2.79 o 
   0  -3  13      329.68      370.21      6.49 o 
   1  -3  13      103.20      111.48      5.37 o 
   2  -3  13      984.03      987.43     12.10 o 
   3  -3  13        0.28       -0.45      3.35 o 
   4  -3  13      355.26      361.20      9.81 o 
   5  -3  13       28.24       37.78      4.40 o 
   6  -3  13       99.93       95.91      7.08 o 
   7  -3  13        3.69       -0.71      5.64 o 
   8  -3  13      291.50      286.02     17.88 o 
   9  -3  13        3.76       -0.71      6.94 o 
  10  -3  13      147.04      157.64     23.45 o 
 -11  -2  13       47.33       36.74     20.12 o 
 -10  -2  13      152.74      130.04     14.34 o 
  -9  -2  13      184.32      179.10     10.09 o 
  -8  -2  13      283.13      244.40     10.55 o 
  -7  -2  13       25.25       21.50      5.14 o 
  -6  -2  13       95.00       79.88      6.82 o 
  -5  -2  13        0.81       -0.64      2.51 o 
  -4  -2  13       13.60        3.17      1.89 o 
  -3  -2  13        5.99        6.57      1.51 o 
  -2  -2  13      266.70      256.23      4.46 o 
  -1  -2  13       24.82       20.11      1.82 o 
   0  -2  13      420.76      464.07      5.93 o 
   1  -2  13     1911.44     1857.50     17.27 o 
   2  -2  13      433.89      435.99      7.35 o 
   3  -2  13      224.54      228.61      7.26 o 
   4  -2  13       42.75       38.26      4.50 o 
   5  -2  13      570.14      535.82     16.91 o 
   6  -2  13       10.31       10.08     11.64 o 
   7  -2  13      246.11      217.68     17.21 o 
   8  -2  13      420.75      395.08     27.76 o 
   9  -2  13        2.21        2.05      6.28 o 
  10  -2  13      163.25      174.22     31.90 o 
 -11  -1  13        3.80        7.87     10.03 o 
 -10  -1  13        7.79        3.84      7.79 o 
  -9  -1  13      358.48      330.09     15.31 o 
  -8  -1  13      379.16      355.99     12.12 o 
  -7  -1  13      802.49      789.99     17.19 o 
  -6  -1  13      593.50      647.40     14.43 o 
  -5  -1  13      711.27      714.58     14.97 o 
  -4  -1  13        0.09       -0.79      1.87 o 
  -3  -1  13       69.13       71.31      3.89 o 
  -2  -1  13      269.19      290.73      4.87 o 
  -1  -1  13      273.90      303.63      4.24 o 
   0  -1  13        3.98        6.43      1.40 o 
   1  -1  13       58.44       75.89      3.33 o 
   2  -1  13       26.37       25.44      3.09 o 
   3  -1  13        1.20       -0.06      2.17 o 
   4  -1  13      504.58      441.49      9.81 o 
   5  -1  13     1463.98     1488.22     48.27 o 
   6  -1  13       10.31        9.88      4.99 o 
   7  -1  13      419.06      345.42     24.95 o 
   8  -1  13        2.34        1.79      6.26 o 
   9  -1  13      273.08      316.39     20.61 o 
  10  -1  13       93.08       95.39     27.12 o 
  11  -1  13        2.94       -5.70     20.24 o 
 -11   0  13       11.92       19.06      9.16 o 
 -10   0  13      166.60      189.05     16.72 o 
  -9   0  13       15.50       18.52      7.78 o 
  -8   0  13       77.32       76.87      8.03 o 
  -7   0  13      482.15      424.31     12.81 o 
  -6   0  13      279.13      293.91      9.96 o 
  -5   0  13       46.74       66.30      5.74 o 
  -4   0  13      679.91      719.22     14.80 o 
  -3   0  13      236.94      266.91      7.21 o 
  -2   0  13      545.47      553.56      8.37 o 
  -1   0  13       49.23       60.49      2.90 o 
   0   0  13      257.64      282.42      4.92 o 
   1   0  13     1056.12     1015.80      9.86 o 
   2   0  13      110.48       90.59      2.39 o 
   3   0  13       43.82       43.67      3.02 o 
   4   0  13      431.01      411.12     10.59 o 
   5   0  13      254.10      273.23     15.73 o 
   6   0  13      144.41      133.54     13.38 o 
   7   0  13      150.35      133.33     10.70 o 
   8   0  13      110.77      105.05     11.72 o 
   9   0  13        0.28        8.88     17.39 o 
  10   0  13      118.91       79.81     25.54 o 
  11   0  13      432.60      463.52     44.14 o 
 -10   1  13       20.39       17.11      8.36 o 
  -9   1  13       22.74       28.10      8.52 o 
  -8   1  13        3.22       -0.48      7.48 o 
  -7   1  13       79.74       78.19      7.15 o 
  -6   1  13      457.29      481.59     11.41 o 
  -5   1  13      422.71      398.63     10.15 o 
  -4   1  13     1453.25     1466.66     18.78 o 
  -3   1  13      205.74      193.06      6.40 o 
  -2   1  13      737.02      679.84      9.72 o 
  -1   1  13      186.15      201.81      4.90 o 
   0   1  13      289.29      311.33      5.33 o 
   1   1  13      353.90      417.35      5.55 o 
   2   1  13      741.58      812.14     10.18 o 
   3   1  13       16.15       14.51      1.65 o 
   4   1  13      356.46      366.19      7.88 o 
   5   1  13      425.96      394.36     10.86 o 
   6   1  13      231.51      208.13     17.38 o 
   7   1  13      344.48      323.88     14.10 o 
   8   1  13      382.40      303.95     30.04 o 
   9   1  13       20.86       46.21     20.27 o 
  10   1  13       83.65       80.32     23.70 o 
  11   1  13      465.65      326.42     35.01 o 
 -10   2  13      423.76      495.67     30.89 o 
  -9   2  13      525.07      569.99     23.39 o 
  -8   2  13      123.29      134.64     13.00 o 
  -7   2  13      127.68      115.85     10.59 o 
  -6   2  13       16.24        7.84      3.53 o 
  -5   2  13       24.93       23.21      4.08 o 
  -4   2  13      452.65      421.04      9.89 o 
  -3   2  13       57.94       57.59      3.95 o 
  -2   2  13      209.61      213.78      5.91 o 
  -1   2  13       89.35       76.93      3.44 o 
   0   2  13     1322.42     1452.38     14.23 o 
   1   2  13      742.41      775.87     10.78 o 
   2   2  13      811.26      768.30     18.47 o 
   3   2  13      215.05      220.16     11.42 o 
   4   2  13       73.03       93.93      3.52 o 
   5   2  13      358.22      344.37     10.77 o 
   6   2  13      268.24      299.66      9.44 o 
   7   2  13      121.54       90.52     15.05 o 
   8   2  13      341.72      330.80     26.19 o 
   9   2  13        4.41       -3.18     15.28 o 
  10   2  13       28.29       25.86     19.68 o 
  11   2  13       28.66       26.28     20.38 o 
 -10   3  13      383.82      421.52     60.57 o 
  -9   3  13        0.05       -5.70      8.23 o 
  -8   3  13      299.58      266.13     21.22 o 
  -7   3  13        9.12       11.55      8.29 o 
  -6   3  13       36.54       29.62      5.43 o 
  -5   3  13        0.17        0.01      2.84 o 
  -4   3  13      393.59      396.80      9.89 o 
  -3   3  13      265.87      296.51      7.88 o 
  -2   3  13      372.92      398.16      7.40 o 
  -1   3  13      172.79      185.76      5.20 o 
   0   3  13       85.87       71.02      4.17 o 
   1   3  13       38.32       39.21      3.51 o 
   2   3  13      186.62      149.25      5.38 o 
   3   3  13        1.33        1.23      1.83 o 
   4   3  13       27.93       34.94      4.74 o 
   5   3  13        3.97        3.62      2.76 o 
   6   3  13       16.13       13.38      5.55 o 
   7   3  13       57.34       63.98     13.27 o 
   8   3  13      436.94      400.77     26.26 o 
   9   3  13      299.66      282.37     42.10 o 
  10   3  13        6.80       -9.32     15.98 o 
  11   3  13        0.04       -3.89     18.89 o 
  12   3  13       82.54       93.52     28.25 o 
  -9   4  13       63.47       89.16     15.99 o 
  -8   4  13       42.00       57.10     14.80 o 
  -7   4  13      272.72      327.70     18.40 o 
  -6   4  13       49.67       43.17      9.76 o 
  -5   4  13        0.02       -2.17      3.67 o 
  -4   4  13      469.81      439.17     13.04 o 
  -3   4  13     1455.75     1474.29     20.53 o 
  -2   4  13       20.53       30.14      3.23 o 
  -1   4  13       64.83       77.09      4.60 o 
   0   4  13        0.59        3.80      2.63 o 
   1   4  13      678.78      670.77      9.78 o 
   2   4  13      621.66      617.76     15.61 o 
   3   4  13      344.41      301.74      7.90 o 
   4   4  13       97.09       88.91      5.47 o 
   5   4  13       90.75      113.69      8.11 o 
   6   4  13      627.82      603.28     15.75 o 
   7   4  13       31.06       29.56     12.11 o 
   8   4  13      165.24      179.73     19.45 o 
   9   4  13      103.25      106.36     19.94 o 
  10   4  13       84.26      112.97     26.79 o 
  11   4  13       20.11       15.16     18.06 o 
  12   4  13      100.51      108.96     28.39 o 
  -9   5  13      412.44      490.26     30.16 o 
  -8   5  13      128.47      140.62     26.46 o 
  -7   5  13       38.71       59.78     12.78 o 
  -6   5  13      495.76      488.12     20.66 o 
  -5   5  13      141.03      147.94     13.39 o 
  -4   5  13      464.24      486.72     15.19 o 
  -3   5  13       41.25       51.95      6.01 o 
  -2   5  13     1481.11     1499.35     18.40 o 
  -1   5  13      322.93      326.96      8.71 o 
   0   5  13       11.37       15.54      2.57 o 
   1   5  13       27.21       21.25      2.59 o 
   2   5  13      674.37      645.11      9.28 o 
   3   5  13      695.58      619.32     12.01 o 
   4   5  13     1030.31      960.99     17.46 o 
   5   5  13     7171.07     6798.87     92.48 o 
   6   5  13       86.17       70.74      7.32 o 
   7   5  13      154.48      149.75     12.43 o 
   8   5  13      156.25      145.32     18.20 o 
   9   5  13       72.62       50.82     14.53 o 
  10   5  13        3.55        6.03     24.06 o 
  11   5  13      321.99      295.03     35.91 o 
  12   5  13       11.60       21.68     21.16 o 
  -8   6  13       11.71       18.72     10.85 o 
  -7   6  13       90.06      110.94     16.91 o 
  -6   6  13      119.10      133.94     23.95 o 
  -5   6  13      296.25      265.74     15.71 o 
  -4   6  13      358.09      362.31     16.97 o 
  -3   6  13      311.91      310.75     13.87 o 
  -2   6  13        3.49       11.20      4.28 o 
  -1   6  13      173.15      180.14      8.42 o 
   0   6  13        7.00        7.79      3.67 o 
   1   6  13       80.22       70.69      5.62 o 
   2   6  13     1562.27     1506.80     22.79 o 
   3   6  13      375.66      395.74     10.07 o 
   4   6  13        6.62       12.07      3.16 o 
   5   6  13       57.27       58.10      6.11 o 
   6   6  13      837.68      719.86     17.82 o 
   7   6  13     1160.93     1079.08     27.64 o 
   8   6  13       96.20       98.70     16.08 o 
   9   6  13        3.59       23.03     11.90 o 
  10   6  13      121.64      154.96     34.94 o 
  11   6  13       30.90       33.33     30.87 o 
  -7   7  13      156.62      171.11     20.16 o 
  -6   7  13      149.75      164.61     15.34 o 
  -5   7  13       13.87       23.08      8.41 o 
  -4   7  13       44.76       35.62      8.60 o 
  -3   7  13      127.49      129.68     12.07 o 
  -2   7  13      726.19      648.58     18.64 o 
  -1   7  13        6.16        5.44      5.61 o 
   0   7  13       59.23       56.65      5.74 o 
   1   7  13        3.10        1.97      2.98 o 
   2   7  13     1068.73     1034.88     26.17 o 
   3   7  13      427.46      389.67     11.32 o 
   4   7  13       65.62       69.10      6.19 o 
   5   7  13      374.07      362.62     11.32 o 
   6   7  13        3.28        8.13      4.54 o 
   7   7  13       93.48      113.01     11.69 o 
   8   7  13      207.48      228.38     38.70 o 
   9   7  13      539.06      567.19     50.51 o 
  10   7  13        7.39       41.53     22.01 o 
  11   7  13        4.55       68.69     22.83 o 
  -6   8  13        4.27       12.04      8.90 o 
  -5   8  13      128.03      120.67     19.46 o 
  -4   8  13        5.17       14.55      7.57 o 
  -3   8  13      145.37      164.73     13.97 o 
  -2   8  13      604.66      537.62     28.57 o 
  -1   8  13      418.26      370.13     14.70 o 
   0   8  13       16.56       37.14      9.43 o 
   1   8  13      382.19      391.25     14.47 o 
   2   8  13      172.29      143.74      9.47 o 
   3   8  13      204.42      176.81     18.48 o 
   4   8  13       83.49       96.72     10.75 o 
   5   8  13        3.33       13.75      7.72 o 
   6   8  13      149.46      160.15     19.17 o 
   7   8  13        1.50       12.05     11.07 o 
   8   8  13       24.82       51.20     11.05 o 
   9   8  13      388.27      393.08     46.18 o 
  10   8  13      117.59      142.23     32.53 o 
  11   8  13      118.26      151.78     32.60 o 
  -5   9  13      128.88      110.85     13.80 o 
  -4   9  13      100.19      102.66     12.67 o 
  -3   9  13       31.55       34.35      8.22 o 
  -2   9  13        0.12        7.93      6.12 o 
  -1   9  13      192.82      195.78     13.28 o 
   0   9  13        2.92        1.45      8.03 o 
   1   9  13      776.00      796.81     65.26 o 
   2   9  13      131.53      142.79     20.10 o 
   3   9  13       65.51       70.55     16.49 o 
   4   9  13      120.08      138.96     19.67 o 
   5   9  13       47.13       59.12     15.84 o 
   6   9  13       89.08       78.55     15.72 o 
   7   9  13        0.18       23.38     11.28 o 
   8   9  13        2.04       32.46      9.84 o 
   9   9  13      114.03      158.17     34.75 o 
  10   9  13       45.86       69.21     26.97 o 
  -4  10  13       14.97       22.87      9.05 o 
  -3  10  13       15.04       17.33      8.50 o 
  -2  10  13      151.50      165.81     17.90 o 
  -1  10  13       28.10       29.30      8.45 o 
   0  10  13        1.81       19.90     13.47 o 
   1  10  13      678.90      635.39     33.05 o 
   2  10  13      458.51      430.29     28.15 o 
   3  10  13        0.89       10.42     16.50 o 
   4  10  13       42.29       43.24     17.15 o 
   5  10  13       64.28       63.92     15.84 o 
   6  10  13      267.38      278.63     22.94 o 
   7  10  13       15.56       46.50     23.90 o 
   8  10  13      293.68      323.51     47.10 o 
   9  10  13      121.03      159.54     34.68 o 
  10  10  13       55.28       83.56     28.02 o 
  -3  11  13      175.13      194.60     18.14 o 
  -2  11  13      176.13      214.37     31.88 o 
  -1  11  13        1.40       13.61     18.12 o 
   0  11  13       28.17       51.05     21.04 o 
   1  11  13      231.70      221.20     23.43 o 
   2  11  13      554.06      586.83     31.92 o 
   3  11  13      293.85      270.10     25.68 o 
   4  11  13       95.65      103.26     17.65 o 
   5  11  13       32.45       41.34     13.85 o 
   6  11  13       76.97       70.48     15.85 o 
   7  11  13       28.79       62.07     14.11 o 
   8  11  13      285.90      325.92     22.76 o 
   9  11  13       30.34       59.48     26.06 o 
  -1  12  13       22.79       49.70     20.02 o 
   0  12  13       31.56       76.53     23.77 o 
   1  12  13       42.48       53.84     20.63 o 
   2  12  13      123.51      146.50     20.98 o 
   3  12  13      164.85      188.41     23.03 o 
   4  12  13       25.79       26.93     13.43 o 
   5  12  13        1.30       20.87     12.78 o 
   6  12  13      164.89      133.41     19.19 o 
   7  12  13      128.76      166.98     22.37 o 
   2  13  13        7.12       31.17     17.07 o 
   3  13  13       19.06       47.60     14.64 o 
   4  13  13       46.60       93.29     17.22 o 
  -3 -12  14        2.85        1.68      7.13 o 
  -2 -12  14      162.02      177.99     18.01 o 
  -6 -11  14        1.02       33.04     16.19 o 
  -5 -11  14       48.96       84.54     24.54 o 
  -4 -11  14      100.92      272.46     25.70 o 
  -3 -11  14      112.37       89.91     12.80 o 
  -2 -11  14        0.53        1.52      7.20 o 
  -1 -11  14       83.29       93.46     13.14 o 
   0 -11  14      180.84      186.62     24.33 o 
   1 -11  14        3.46        2.21      6.64 o 
   2 -11  14       18.45       15.23      8.45 o 
  -8 -10  14       19.18       22.88      9.90 o 
  -7 -10  14      310.48      285.36     16.77 o 
  -6 -10  14        0.07       18.26     13.38 o 
  -5 -10  14      280.62      302.32     30.79 o 
  -4 -10  14       62.60       81.38     20.16 o 
  -3 -10  14        7.27        2.73      6.57 o 
  -2 -10  14      110.82       93.02     12.26 o 
  -1 -10  14      119.15      129.70     18.60 o 
   0 -10  14      270.06      330.05     33.86 o 
   1 -10  14       25.89        9.57      9.31 o 
   2 -10  14      494.89      517.67     39.22 o 
   3 -10  14        0.49       10.47     10.12 o 
  -9  -9  14       92.34       79.66     13.89 o 
  -8  -9  14       16.61       41.74     12.82 o 
  -7  -9  14        2.69       -1.57      5.88 o 
  -6  -9  14       61.31       52.82     12.99 o 
  -5  -9  14        0.01        6.12      6.41 o 
  -4  -9  14      340.56      317.76     17.49 o 
  -3  -9  14      599.32      578.56     30.94 o 
  -2  -9  14       31.51       47.62     10.20 o 
  -1  -9  14        0.02        3.01      5.08 o 
   0  -9  14      131.74      158.29     20.81 o 
   1  -9  14       59.27       62.07     10.26 o 
   2  -9  14       14.97       13.96      9.31 o 
   3  -9  14       82.33       81.08     16.06 o 
   4  -9  14        0.27        0.37      5.22 o 
   5  -9  14       42.17       40.63     17.63 o 
  -9  -8  14       46.91       69.37     19.86 o 
  -8  -8  14      403.60      378.77     16.59 o 
  -7  -8  14        5.40        2.28      6.34 o 
  -6  -8  14      195.64      188.62     13.83 o 
  -5  -8  14       74.26       79.80      8.91 o 
  -4  -8  14        7.84       15.76      6.17 o 
  -3  -8  14       11.66       10.31      5.41 o 
  -2  -8  14      183.05      149.99     11.84 o 
  -1  -8  14       16.34        8.47      5.37 o 
   0  -8  14       39.23       45.17      7.35 o 
   1  -8  14       92.80      122.18     10.67 o 
   2  -8  14      243.08      228.40     20.59 o 
   3  -8  14       78.01       71.10     14.64 o 
   4  -8  14       22.25       17.96      5.08 o 
   5  -8  14        4.09       -2.18      1.59 o 
   6  -8  14        5.77        0.56      3.74 o 
 -10  -7  14       93.52       82.38     10.84 o 
  -9  -7  14      203.49      220.81     13.40 o 
  -8  -7  14        1.86        3.27      6.18 o 
  -7  -7  14       52.18       39.76      7.73 o 
  -6  -7  14        0.33        1.89      4.95 o 
  -5  -7  14       45.72       44.89      9.79 o 
  -4  -7  14      270.44      243.95     11.57 o 
  -3  -7  14        1.03        1.07      3.54 o 
  -2  -7  14      333.42      339.16     12.92 o 
  -1  -7  14       57.91       49.32      7.13 o 
   0  -7  14        2.01        2.43      4.33 o 
   1  -7  14      293.62      285.13     11.52 o 
   2  -7  14        0.03       -5.95      5.05 o 
   3  -7  14       12.95        9.83      6.60 o 
   4  -7  14        0.05        1.36      3.25 o 
   5  -7  14        3.55        7.77      2.76 o 
   6  -7  14       14.34        8.40      5.19 o 
   7  -7  14       11.55       15.16      4.54 o 
 -10  -6  14      334.63      367.25     15.67 o 
  -9  -6  14       17.22       13.52      6.47 o 
  -8  -6  14        2.75       -1.53      5.29 o 
  -7  -6  14       55.49       54.85     10.72 o 
  -6  -6  14      319.40      267.76     14.00 o 
  -5  -6  14      298.57      275.17     12.33 o 
  -4  -6  14     1190.94     1091.09     19.94 o 
  -3  -6  14       91.77       80.85      6.57 o 
  -2  -6  14      378.36      356.46     10.63 o 
  -1  -6  14     1938.64     1863.30     23.92 o 
   0  -6  14      251.32      265.38      6.14 o 
   1  -6  14      235.80      220.06      9.71 o 
   2  -6  14       97.70      103.89      8.45 o 
   3  -6  14      255.55      234.35     15.01 o 
   4  -6  14      149.64      128.48     12.99 o 
   5  -6  14        6.31        0.94      2.89 o 
   6  -6  14       25.03       18.67      4.48 o 
   7  -6  14       41.55       44.62     11.02 o 
   8  -6  14      233.87      290.22     13.50 o 
 -11  -5  14      398.35      345.98     22.44 o 
 -10  -5  14      147.40      149.72     11.44 o 
  -9  -5  14        0.69        7.20      5.97 o 
  -8  -5  14       45.50       53.89      7.28 o 
  -7  -5  14       28.71       32.25      6.04 o 
  -6  -5  14       12.06       14.44      5.10 o 
  -5  -5  14      215.85      210.68     10.02 o 
  -4  -5  14      419.22      369.44      9.28 o 
  -3  -5  14      106.45      106.11      7.14 o 
  -2  -5  14       54.57       67.00      5.16 o 
  -1  -5  14       14.41       12.92      2.99 o 
   0  -5  14      515.41      524.99     11.28 o 
   1  -5  14     1018.98      999.28     17.50 o 
   2  -5  14      216.15      244.45      9.79 o 
   3  -5  14       59.81       62.05      6.83 o 
   4  -5  14      243.25      210.68      7.96 o 
   5  -5  14      146.08      137.31      7.36 o 
   6  -5  14       56.43       44.47      5.68 o 
   7  -5  14        2.02       -3.76      6.02 o 
   8  -5  14        0.43       10.55      3.81 o 
   9  -5  14      286.74      312.18     21.44 o 
 -11  -4  14       83.69       74.35     12.93 o 
 -10  -4  14      139.09      164.08     18.07 o 
  -9  -4  14        6.46       12.03      5.57 o 
  -8  -4  14        5.34        4.92      5.05 o 
  -7  -4  14      239.04      208.59     10.37 o 
  -6  -4  14        1.91        0.21      5.25 o 
  -5  -4  14     1465.71     1304.50     37.74 o 
  -4  -4  14      599.82      515.88      8.90 o 
  -3  -4  14      153.72      141.64      4.10 o 
  -2  -4  14        0.00        0.90      2.84 o 
  -1  -4  14       98.25      102.74      5.73 o 
   0  -4  14      590.83      588.59     11.28 o 
   1  -4  14      166.03      194.92      8.51 o 
   2  -4  14      489.30      470.86     12.26 o 
   3  -4  14     1043.61     1042.20     16.55 o 
   4  -4  14      331.26      325.81      9.23 o 
   5  -4  14      500.03      457.82     19.78 o 
   6  -4  14      336.20      290.32     13.60 o 
   7  -4  14        2.94        2.37      3.08 o 
   8  -4  14       49.30       47.68     10.79 o 
   9  -4  14       41.16       45.07     10.85 o 
 -11  -3  14      144.11      148.89     18.27 o 
 -10  -3  14       19.56       14.68      9.14 o 
  -9  -3  14      270.99      285.71     12.21 o 
  -8  -3  14       41.20       44.63      6.69 o 
  -7  -3  14       36.88       32.62      5.74 o 
  -6  -3  14        4.85        8.16      4.70 o 
  -5  -3  14     1195.74     1095.40     32.85 o 
  -4  -3  14     1023.32     1043.02     13.06 o 
  -3  -3  14      984.49      935.76     11.22 o 
  -2  -3  14       71.87       61.05      3.49 o 
  -1  -3  14      362.60      351.89      5.91 o 
   0  -3  14       74.81       76.35      3.26 o 
   1  -3  14      211.23      218.74      4.70 o 
   2  -3  14     3122.96     3115.60     33.36 o 
   3  -3  14      882.31      814.52     13.93 o 
   4  -3  14       76.88       81.27      6.13 o 
   5  -3  14      163.80       92.63     38.98 o 
   6  -3  14      184.09      159.77      9.09 o 
   7  -3  14        5.58       13.28     11.55 o 
   8  -3  14      272.63      272.19     17.67 o 
   9  -3  14      251.13      284.21     19.18 o 
  10  -3  14       18.18       21.54     22.88 o 
 -11  -2  14       30.35       25.24      9.29 o 
 -10  -2  14        8.02       11.54      8.17 o 
  -9  -2  14       70.37       77.81      7.97 o 
  -8  -2  14      255.11      266.37     11.19 o 
  -7  -2  14      139.16      157.63      9.26 o 
  -6  -2  14        9.56        5.32      4.51 o 
  -5  -2  14      286.81      259.13      9.64 o 
  -4  -2  14       17.80        7.82      2.90 o 
  -3  -2  14        4.17        3.84      1.65 o 
  -2  -2  14        2.20        3.18      1.15 o 
  -1  -2  14       22.68       20.76      1.95 o 
   0  -2  14     1498.43     1535.24     12.55 o 
   1  -2  14      100.92      101.94      3.36 o 
   2  -2  14       83.89       87.33      4.71 o 
   3  -2  14      190.49      192.80      7.05 o 
   4  -2  14     1246.81     1254.52     18.51 o 
   5  -2  14       15.70        4.79      5.50 o 
   6  -2  14       19.18       13.55      6.02 o 
   7  -2  14      258.45      245.94     15.44 o 
   8  -2  14      138.78      162.17     16.82 o 
   9  -2  14      203.39      256.38     35.92 o 
  10  -2  14      313.57      307.73     40.40 o 
 -11  -1  14       60.10       72.14     19.16 o 
 -10  -1  14       37.82       30.52     12.29 o 
  -9  -1  14      221.30      225.44     12.67 o 
  -8  -1  14      440.83      391.21     12.78 o 
  -7  -1  14      961.99      892.04     17.70 o 
  -6  -1  14      471.49      473.49     12.66 o 
  -5  -1  14       20.21       10.70      3.92 o 
  -4  -1  14       18.45       28.01      3.80 o 
  -3  -1  14      160.47      162.14      5.21 o 
  -2  -1  14      118.61      134.95      3.44 o 
  -1  -1  14       24.41       23.80      1.59 o 
   0  -1  14       19.67       15.11      1.63 o 
   1  -1  14      762.69      754.96      8.64 o 
   2  -1  14      941.88      920.88     12.04 o 
   3  -1  14      136.62      126.14      6.29 o 
   4  -1  14      160.41      154.37      6.70 o 
   5  -1  14      134.23      112.35      8.39 o 
   6  -1  14       38.55       37.16      6.69 o 
   7  -1  14        9.70       11.24      6.41 o 
   8  -1  14       53.49       34.82      8.07 o 
   9  -1  14       58.56       63.78     22.85 o 
  10  -1  14       41.26       12.49     20.57 o 
  11  -1  14       28.51       13.30     19.79 o 
 -10   0  14      295.88      260.51     18.04 o 
  -9   0  14      158.29      144.50     14.20 o 
  -8   0  14        6.85        3.56      5.53 o 
  -7   0  14       38.86       23.05      6.36 o 
  -6   0  14      342.86      348.93     12.82 o 
  -5   0  14        9.23        7.24      3.47 o 
  -4   0  14        1.90        5.68      2.91 o 
  -3   0  14       97.86      103.86      4.78 o 
  -2   0  14      705.73      692.05      9.74 o 
  -1   0  14      185.01      166.92      4.44 o 
   0   0  14     3366.53     3497.90     26.87 o 
   1   0  14      278.02      278.37      4.63 o 
   2   0  14       95.62      101.97      2.61 o 
   3   0  14       43.29       35.41      3.51 o 
   4   0  14      105.19      114.06      5.50 o 
   5   0  14     2418.20     2356.86     38.49 o 
   6   0  14      383.09      425.90     15.19 o 
   7   0  14      792.94      753.75     38.73 o 
   8   0  14      501.23      476.01     36.46 o 
   9   0  14        0.13      -17.37     12.82 o 
  10   0  14        8.56       -8.38     16.63 o 
  11   0  14      557.77      604.41     49.30 o 
 -10   1  14        9.60       15.89     10.74 o 
  -9   1  14      220.52      238.74     17.81 o 
  -8   1  14      187.90      184.82     11.76 o 
  -7   1  14      214.65      211.34     10.11 o 
  -6   1  14      255.81      236.32      9.95 o 
  -5   1  14      844.67      813.65     14.44 o 
  -4   1  14      529.22      558.87     11.33 o 
  -3   1  14        8.39        6.58      2.69 o 
  -2   1  14        3.61        5.96      1.93 o 
  -1   1  14      685.51      718.27      9.62 o 
   0   1  14     1278.62     1301.32     12.74 o 
   1   1  14     1734.68     1683.34     14.70 o 
   2   1  14      538.55      556.56      7.88 o 
   3   1  14      135.34      137.82      4.24 o 
   4   1  14      111.93       98.67      4.18 o 
   5   1  14        9.78        7.13      2.99 o 
   6   1  14       63.85       76.69     14.17 o 
   7   1  14      291.87      256.91     21.13 o 
   8   1  14      341.73      317.22     30.43 o 
   9   1  14       59.50       47.89     20.34 o 
  10   1  14       30.51        4.31     16.65 o 
  11   1  14       17.49       47.61     23.04 o 
 -10   2  14       85.71       99.89     30.51 o 
  -9   2  14      327.08      326.80     18.35 o 
  -8   2  14       13.66       29.12      7.40 o 
  -7   2  14       62.82       77.06      9.29 o 
  -6   2  14      279.66      283.31     10.48 o 
  -5   2  14       14.47       24.99      4.30 o 
  -4   2  14      113.22      122.00      6.35 o 
  -3   2  14        0.49        4.85      2.05 o 
  -2   2  14      861.16      820.82     11.37 o 
  -1   2  14       65.21       65.14      3.54 o 
   0   2  14      439.61      410.30      6.63 o 
   1   2  14       91.31      100.22      4.68 o 
   2   2  14        1.07        3.96      1.42 o 
   3   2  14      558.21      535.95     15.51 o 
   4   2  14        1.82        5.86      2.86 o 
   5   2  14        5.25        4.59      3.74 o 
   6   2  14        4.70       24.42     11.43 o 
   7   2  14       96.11      134.69     17.07 o 
   8   2  14       72.77       47.64     13.76 o 
   9   2  14       40.55       57.78     19.87 o 
  10   2  14        0.07       -6.57     15.57 o 
  11   2  14       38.89       24.01     21.30 o 
  -9   3  14      183.66      192.23     22.09 o 
  -8   3  14      176.31      199.23     20.59 o 
  -7   3  14        0.72       -0.20      6.72 o 
  -6   3  14      322.86      318.36     13.74 o 
  -5   3  14       17.60       16.52      3.86 o 
  -4   3  14      757.05      758.92     13.71 o 
  -3   3  14      523.93      484.72     10.04 o 
  -2   3  14     1274.30     1296.75     16.18 o 
  -1   3  14      383.04      434.85      9.02 o 
   0   3  14      238.44      231.94      5.98 o 
   1   3  14       54.12       56.76      4.30 o 
   2   3  14      323.55      289.73      7.65 o 
   3   3  14       62.07       61.61      4.30 o 
   4   3  14      145.85      141.96      7.64 o 
   5   3  14      659.22      679.14     15.91 o 
   6   3  14       14.91       16.56      8.75 o 
   7   3  14      219.70      189.24     19.13 o 
   8   3  14       97.58      135.79     27.97 o 
   9   3  14        5.24        8.29     12.53 o 
  10   3  14       44.44       46.39     19.43 o 
  11   3  14       54.47       61.37     23.91 o 
  -9   4  14        7.33        6.05     17.22 o 
  -8   4  14        7.21       14.37     10.05 o 
  -7   4  14      508.17      523.99     21.67 o 
  -6   4  14        4.92       -1.77      8.23 o 
  -5   4  14      104.14       96.98      8.92 o 
  -4   4  14      466.75      443.27     13.07 o 
  -3   4  14      310.33      332.64     15.12 o 
  -2   4  14        9.49        2.87      3.21 o 
  -1   4  14       97.20      123.65      5.47 o 
   0   4  14       78.35       85.99      4.43 o 
   1   4  14      105.48      100.06      3.84 o 
   2   4  14       88.41      109.61      5.63 o 
   3   4  14      342.35      330.99      8.65 o 
   4   4  14     1730.56     1713.49     24.47 o 
   5   4  14       13.13       12.83      6.46 o 
   6   4  14      134.07      142.30     12.67 o 
   7   4  14       29.19       37.50     12.57 o 
   8   4  14      121.37      120.91     17.26 o 
   9   4  14       20.77       23.89     12.80 o 
  10   4  14       99.73      127.37     18.39 o 
  11   4  14        8.36        0.04     17.23 o 
  -8   5  14        8.15       17.65     10.03 o 
  -7   5  14       98.07      117.90     17.43 o 
  -6   5  14        0.44        1.94      6.21 o 
  -5   5  14       18.51        6.87      9.91 o 
  -4   5  14      202.79      187.08      9.46 o 
  -3   5  14       54.11       46.49      5.90 o 
  -2   5  14      209.30      183.05      7.33 o 
  -1   5  14      316.16      301.13      8.51 o 
   0   5  14      371.61      377.48      9.72 o 
   1   5  14       42.29       49.73      5.80 o 
   2   5  14      434.40      462.45     10.58 o 
   3   5  14       81.54       95.61      5.56 o 
   4   5  14      205.88      177.60      6.92 o 
   5   5  14     6969.71     6738.71     78.59 o 
   6   5  14      322.03      297.51     17.17 o 
   7   5  14      218.58      233.87     21.19 o 
   8   5  14      214.74      197.98     25.62 o 
   9   5  14      263.01      298.28     51.34 o 
  10   5  14        7.88       26.86     13.15 o 
  11   5  14        0.01      -23.28     16.13 o 
  -8   6  14      106.76      126.57     25.33 o 
  -7   6  14       11.26        8.49     24.90 o 
  -6   6  14        2.58       -2.68      6.59 o 
  -5   6  14      111.43      119.18     12.77 o 
  -4   6  14      189.94      195.19     15.27 o 
  -3   6  14     1567.77     1499.44     27.30 o 
  -2   6  14     1357.86     1327.13     22.49 o 
  -1   6  14       46.29       42.59      5.07 o 
   0   6  14        0.09        0.53      2.36 o 
   1   6  14     3506.66     3333.01     39.78 o 
   2   6  14       17.28       20.52      3.66 o 
   3   6  14        2.30       -0.31      2.33 o 
   4   6  14      924.27      860.90     15.20 o 
   5   6  14       89.76       99.82      7.31 o 
   6   6  14        2.00       18.31      8.26 o 
   7   6  14       13.00       26.17      8.39 o 
   8   6  14        8.10        7.34     11.57 o 
   9   6  14      531.92      561.42     30.13 o 
  10   6  14        5.75       15.44     18.98 o 
  11   6  14       93.41      120.54     19.09 o 
  -7   7  14      111.14      100.14     16.33 o 
  -6   7  14      328.00      306.09     18.75 o 
  -5   7  14       13.72       15.92      7.40 o 
  -4   7  14       20.98       15.48      7.67 o 
  -3   7  14       14.12       20.09      8.63 o 
  -2   7  14       31.28       37.26      7.20 o 
  -1   7  14       51.94       39.33      5.40 o 
   0   7  14      314.49      294.76     10.07 o 
   1   7  14      196.72      166.71      9.96 o 
   2   7  14     1171.19     1158.40     27.04 o 
   3   7  14      109.03      108.77      8.79 o 
   4   7  14       85.26       66.56      6.45 o 
   5   7  14      229.49      220.34      9.35 o 
   6   7  14      421.60      365.75     13.86 o 
   7   7  14        8.54       19.93      8.55 o 
   8   7  14       19.83       30.91     24.92 o 
   9   7  14      397.20      393.97     45.41 o 
  10   7  14      121.58      149.18     32.76 o 
  11   7  14       30.26       87.91     26.29 o 
  -6   8  14        4.18        1.18     13.57 o 
  -5   8  14       50.51       67.96     11.55 o 
  -4   8  14       20.14       17.76      8.67 o 
  -3   8  14       80.81       90.64     11.22 o 
  -2   8  14       97.39      110.30     11.20 o 
  -1   8  14       77.63       59.65      8.08 o 
   0   8  14       26.77       40.92     11.16 o 
   1   8  14        6.83       14.93      8.23 o 
   2   8  14       13.43        8.32      5.72 o 
   3   8  14      180.63      153.44     12.91 o 
   4   8  14       13.09       18.38     10.47 o 
   5   8  14       74.46       71.10     16.24 o 
   6   8  14      104.11       85.67     16.08 o 
   7   8  14       12.04       16.96     11.54 o 
   8   8  14        1.96       19.38     22.95 o 
   9   8  14      398.03      434.94     48.18 o 
  10   8  14      221.91      235.73     40.06 o 
  11   8  14        9.04       61.92     23.38 o 
  -5   9  14      126.95      139.31     14.86 o 
  -4   9  14        9.93       16.81      8.95 o 
  -3   9  14      199.78      219.35     14.99 o 
  -2   9  14        3.21        6.53      6.40 o 
  -1   9  14      482.48      454.75     29.52 o 
   0   9  14       25.27       24.48     15.33 o 
   1   9  14      464.92      408.27     35.24 o 
   2   9  14      198.87      186.52     25.05 o 
   3   9  14      176.35      175.03     21.43 o 
   4   9  14      131.45      123.09     19.54 o 
   5   9  14        4.37        4.55     12.54 o 
   6   9  14       73.25       76.41     30.03 o 
   7   9  14       29.93       52.17     13.53 o 
   8   9  14        0.00       48.82     11.69 o 
   9   9  14        1.67       38.40     24.71 o 
  10   9  14      691.70      821.06     62.81 o 
  -4  10  14      112.59      118.60     29.03 o 
  -3  10  14       70.99       63.93     11.83 o 
  -2  10  14       22.06       33.42     20.29 o 
  -1  10  14      120.45      125.00     26.10 o 
   0  10  14      139.69      115.65     19.22 o 
   1  10  14      261.13      290.87     26.13 o 
   2  10  14      161.68      177.57     22.32 o 
   3  10  14        2.62       20.82     14.17 o 
   4  10  14      112.06      116.23     18.92 o 
   5  10  14       63.90       65.68     16.11 o 
   6  10  14      125.99      137.50     57.62 o 
   7  10  14      105.53      132.30     18.59 o 
   8  10  14        0.02       19.69     23.65 o 
   9  10  14       17.11       39.13     26.35 o 
  -3  11  14       72.83       93.10     24.52 o 
  -2  11  14       85.47       83.68     24.78 o 
  -1  11  14      106.76      122.54     27.09 o 
   0  11  14      479.71      492.26     39.77 o 
   1  11  14      328.89      374.32     27.91 o 
   2  11  14       71.17       89.16     18.26 o 
   3  11  14      176.49      250.23     25.52 o 
   4  11  14      482.86      484.64     44.17 o 
   5  11  14      507.02      507.65     50.60 o 
   6  11  14        3.99       23.24     12.84 o 
   7  11  14       20.59       46.37     13.84 o 
   8  11  14        1.41       30.48     24.01 o 
  -1  12  14        7.28       33.00     19.82 o 
   0  12  14        4.23       34.61     19.64 o 
   1  12  14        0.48       52.76     21.60 o 
   2  12  14      106.52      150.04     21.47 o 
   3  12  14      218.54      236.57     25.36 o 
   4  12  14       33.52       42.98     15.87 o 
   5  12  14      125.13      151.34     25.29 o 
   6  12  14        8.77       38.02     17.51 o 
   7  12  14       77.46      124.57     18.29 o 
  -6 -11  15        5.16       31.89     27.20 o 
  -5 -11  15       78.64       81.69     23.30 o 
  -4 -11  15       28.08       46.92      8.66 o 
  -3 -11  15       61.07       70.44     17.99 o 
  -2 -11  15        0.42        0.62      6.65 o 
  -1 -11  15        6.77       18.57      7.76 o 
   0 -11  15       15.52       15.74      8.47 o 
   1 -11  15      164.11      169.34     17.78 o 
  -7 -10  15       15.03       12.36      7.23 o 
  -6 -10  15       45.73       31.69      8.65 o 
  -5 -10  15      122.46      142.32     13.64 o 
  -4 -10  15        6.77       13.66      7.11 o 
  -3 -10  15       14.24       17.46     10.55 o 
  -2 -10  15       76.62       64.76     12.00 o 
  -1 -10  15      363.28      299.12     18.02 o 
   0 -10  15       24.75        9.73      7.41 o 
   1 -10  15       23.91       10.99      9.94 o 
   2 -10  15       54.96       61.58     12.72 o 
   3 -10  15      427.34      440.60     32.23 o 
  -8  -9  15       10.50        6.92      8.18 o 
  -7  -9  15       24.75       19.70      7.66 o 
  -6  -9  15        1.46        7.74      6.47 o 
  -5  -9  15       50.41       61.60      9.37 o 
  -4  -9  15       57.69       69.54     10.99 o 
  -3  -9  15      137.66      119.25     12.89 o 
  -2  -9  15      112.13      110.98     11.03 o 
  -1  -9  15      346.40      341.65     15.77 o 
   0  -9  15      253.02      272.88     16.88 o 
   1  -9  15       61.19       84.57     11.57 o 
   2  -9  15        0.58        4.64      6.49 o 
   3  -9  15       37.92       51.72     13.75 o 
   4  -9  15       19.88       30.47      5.18 o 
   5  -9  15      183.80      229.18     27.20 o 
  -9  -8  15      166.64      161.42     16.84 o 
  -8  -8  15       93.25       67.52      9.64 o 
  -7  -8  15       95.77      104.77     13.23 o 
  -6  -8  15       24.87       20.27      6.61 o 
  -5  -8  15      204.07      194.97     13.97 o 
  -4  -8  15       25.18       14.27      6.38 o 
  -3  -8  15       61.93       69.00      8.93 o 
  -2  -8  15        0.60        5.33      5.03 o 
  -1  -8  15      142.59      107.88     10.14 o 
   0  -8  15      175.57      184.67     11.92 o 
   1  -8  15      153.63      153.59     14.12 o 
   2  -8  15      139.40      149.04     19.55 o 
   3  -8  15       27.12       44.98     12.75 o 
   4  -8  15       11.85       13.40      3.88 o 
   5  -8  15       95.35       74.24      7.77 o 
   6  -8  15        1.64        3.09      4.96 o 
 -10  -7  15        0.71        0.62      7.51 o 
  -9  -7  15       39.20       49.93      8.57 o 
  -8  -7  15       95.88       97.83      9.53 o 
  -7  -7  15       17.35        9.69      6.32 o 
  -6  -7  15      151.63      144.06     11.36 o 
  -5  -7  15       69.59       62.96      9.21 o 
  -4  -7  15      315.72      300.37     12.99 o 
  -3  -7  15        0.77        6.19      4.84 o 
  -2  -7  15      120.07      129.48      9.78 o 
  -1  -7  15      107.91       81.54      8.02 o 
   0  -7  15      216.44      223.21     15.68 o 
   1  -7  15        4.30        7.73      4.15 o 
   2  -7  15        5.19        4.69      5.85 o 
   3  -7  15       46.48       36.68      8.93 o 
   4  -7  15       16.99        6.41      6.39 o 
   5  -7  15        4.62        0.32      2.86 o 
   6  -7  15       11.17        8.92      5.94 o 
   7  -7  15       49.26       51.22      6.82 o 
 -10  -6  15       29.90       20.61      7.18 o 
  -9  -6  15      411.89      405.84     15.55 o 
  -8  -6  15      321.79      327.47     13.35 o 
  -7  -6  15        0.00        2.86      5.02 o 
  -6  -6  15       52.56       39.52      7.19 o 
  -5  -6  15       13.85        8.92      5.31 o 
  -4  -6  15      107.52      111.83      7.97 o 
  -3  -6  15       32.13       18.84      4.53 o 
  -2  -6  15      283.60      285.43      9.80 o 
  -1  -6  15        2.63        3.97      3.09 o 
   0  -6  15      186.22      180.98      7.51 o 
   1  -6  15        4.59        3.03      3.65 o 
   2  -6  15      115.25      116.69      8.92 o 
   3  -6  15       12.25        6.58      7.36 o 
   4  -6  15       68.22       57.48      6.63 o 
   5  -6  15      137.39      152.99      8.14 o 
   6  -6  15       27.03       24.80      6.96 o 
   7  -6  15      144.18      149.32     14.26 o 
   8  -6  15        0.13       -1.42      6.99 o 
 -10  -5  15        0.08       11.75      6.48 o 
  -9  -5  15       42.10       40.58      7.63 o 
  -8  -5  15       45.67       50.40      6.94 o 
  -7  -5  15      196.01      196.30     10.65 o 
  -6  -5  15      640.18      562.11     15.47 o 
  -5  -5  15       21.88       32.96      5.62 o 
  -4  -5  15        5.52        2.18      2.83 o 
  -3  -5  15       23.75       20.62      6.31 o 
  -2  -5  15       79.45       82.35      6.50 o 
  -1  -5  15        3.12        0.31      2.69 o 
   0  -5  15        0.89       -2.00      2.62 o 
   1  -5  15      766.21      718.42     15.12 o 
   2  -5  15        0.27        3.09      3.65 o 
   3  -5  15       23.13       28.01      5.42 o 
   4  -5  15        7.09        5.48      5.15 o 
   5  -5  15      553.47      493.26     13.15 o 
   6  -5  15      121.22      127.81      7.96 o 
   7  -5  15        7.45        7.55      4.10 o 
   8  -5  15      122.50      119.28     13.72 o 
 -10  -4  15       50.54       87.00     11.34 o 
  -9  -4  15      513.52      523.66     16.88 o 
  -8  -4  15        9.14       11.52      5.45 o 
  -7  -4  15       73.95       68.16      7.31 o 
  -6  -4  15      175.49      177.51      9.57 o 
  -5  -4  15        8.40        3.56      4.33 o 
  -4  -4  15        4.17        6.71      3.97 o 
  -3  -4  15       81.96       68.21      5.77 o 
  -2  -4  15      100.63       89.98      4.36 o 
  -1  -4  15      188.44      172.56      6.24 o 
   0  -4  15      268.28      262.55      8.06 o 
   1  -4  15     1474.56     1503.03     20.50 o 
   2  -4  15       81.03       76.95      5.84 o 
   3  -4  15     2363.45     2268.27     27.44 o 
   4  -4  15        0.05        2.03      2.40 o 
   5  -4  15       73.73       85.24      5.89 o 
   6  -4  15       22.40       23.04      4.38 o 
   7  -4  15        0.19        3.92      6.59 o 
   8  -4  15        0.66       -6.65      9.24 o 
   9  -4  15       17.62        6.50     18.30 o 
 -11  -3  15        0.01        5.16      8.95 o 
 -10  -3  15       11.03       26.33      9.05 o 
  -9  -3  15       23.41       30.99      6.58 o 
  -8  -3  15      146.25      140.32      9.55 o 
  -7  -3  15       42.88       36.17      5.98 o 
  -6  -3  15       78.86       97.93     11.48 o 
  -5  -3  15      621.19      561.10     14.50 o 
  -4  -3  15      209.12      243.00      7.39 o 
  -3  -3  15       66.61       68.15      3.13 o 
  -2  -3  15        7.76        8.03      2.56 o 
  -1  -3  15       26.12       26.23      2.44 o 
   0  -3  15       52.73       56.23      4.14 o 
   1  -3  15      323.60      305.97      7.41 o 
   2  -3  15      600.54      591.80     12.10 o 
   3  -3  15     1494.22     1466.43     19.94 o 
   4  -3  15     1509.91     1513.86     21.61 o 
   5  -3  15      101.86      124.69     10.79 o 
   6  -3  15      169.12      157.97     12.83 o 
   7  -3  15      108.44      135.25     13.72 o 
   8  -3  15        9.96        5.16      6.40 o 
   9  -3  15      171.22      184.11     32.10 o 
  10  -3  15       36.28       42.40     23.93 o 
 -11  -2  15       47.03       33.63     11.31 o 
 -10  -2  15       18.86       10.72      7.91 o 
  -9  -2  15       39.93       38.54      6.93 o 
  -8  -2  15       58.53       59.65      6.98 o 
  -7  -2  15       41.39       41.65      6.23 o 
  -6  -2  15       57.47       57.05      6.40 o 
  -5  -2  15     2151.10     2100.77     27.35 o 
  -4  -2  15      103.95       84.67      5.03 o 
  -3  -2  15      478.59      455.03      7.78 o 
  -2  -2  15      145.10      123.82      3.28 o 
  -1  -2  15      565.52      566.44      8.48 o 
   0  -2  15       10.84        7.20      1.14 o 
   1  -2  15      105.29      101.57      3.52 o 
   2  -2  15        1.45        4.82      2.44 o 
   3  -2  15      422.05      410.25     10.72 o 
   4  -2  15      472.06      442.65     11.01 o 
   5  -2  15      147.77      119.78      9.60 o 
   6  -2  15       49.41       50.24      9.59 o 
   7  -2  15       65.22       42.14      8.50 o 
   8  -2  15       29.01       11.95     16.53 o 
   9  -2  15       18.81        9.07     17.88 o 
  10  -2  15        0.90       19.18     21.14 o 
 -10  -1  15        6.75        9.12     11.90 o 
  -9  -1  15       18.42       16.50      6.80 o 
  -8  -1  15       23.28       20.43      5.62 o 
  -7  -1  15      143.38      135.85      8.87 o 
  -6  -1  15      130.35      134.73      8.27 o 
  -5  -1  15     1957.54     1896.46     30.12 o 
  -4  -1  15     1327.75     1258.65     26.54 o 
  -3  -1  15       32.27       26.64      2.73 o 
  -2  -1  15      178.90      187.92      5.56 o 
  -1  -1  15       51.17       58.56      3.22 o 
   0  -1  15     1684.96     1737.95     17.44 o 
   1  -1  15       58.84       80.03      3.09 o 
   2  -1  15        3.21        4.23      2.10 o 
   3  -1  15      359.13      337.70      9.18 o 
   4  -1  15      149.79      140.87     13.36 o 
   5  -1  15       60.31       60.05      7.03 o 
   6  -1  15      252.69      213.58     11.48 o 
   7  -1  15      394.92      336.78     32.36 o 
   8  -1  15      157.75      151.56     26.25 o 
   9  -1  15        0.00        0.57     15.84 o 
  10  -1  15      166.62      182.82     32.38 o 
 -10   0  15        8.18        3.62     13.63 o 
  -9   0  15      356.89      380.32     17.45 o 
  -8   0  15      401.32      358.86     20.36 o 
  -7   0  15        0.33        0.72      3.99 o 
  -6   0  15      387.30      371.56     12.63 o 
  -5   0  15      245.35      222.53     10.43 o 
  -4   0  15      344.34      381.39     10.04 o 
  -3   0  15       30.70       28.16      3.63 o 
  -2   0  15      669.42      665.19      9.73 o 
  -1   0  15        3.29        6.28      1.65 o 
   0   0  15      237.11      273.48      5.09 o 
   1   0  15       83.08       86.07      2.87 o 
   2   0  15       35.03       32.67      1.74 o 
   3   0  15     1320.83     1339.84     16.93 o 
   4   0  15       57.68       78.25      4.98 o 
   5   0  15      145.51      125.25     15.16 o 
   6   0  15        2.45       -7.06      9.74 o 
   7   0  15        1.34        4.87     10.86 o 
   8   0  15      363.50      316.37     31.32 o 
   9   0  15      268.49      237.17     33.15 o 
  10   0  15        5.82        0.81     18.30 o 
  11   0  15        0.61        0.09     17.61 o 
 -10   1  15      270.97      291.99     18.64 o 
  -9   1  15        3.79       -3.05      6.27 o 
  -8   1  15      150.38      159.41     10.87 o 
  -7   1  15      200.48      172.93      9.69 o 
  -6   1  15      260.50      265.74     10.53 o 
  -5   1  15       25.45       21.96      5.00 o 
  -4   1  15      701.78      784.51     13.58 o 
  -3   1  15       47.38       54.59      4.37 o 
  -2   1  15      497.20      461.40      8.27 o 
  -1   1  15        1.04        4.48      1.68 o 
   0   1  15      436.33      444.32      6.76 o 
   1   1  15      173.47      179.58      3.85 o 
   2   1  15        5.60       13.04      1.85 o 
   3   1  15       21.42       25.95      5.19 o 
   4   1  15        1.49        3.47      3.30 o 
   5   1  15      138.64      148.45     11.89 o 
   6   1  15     1783.97     1760.09     82.04 o 
   7   1  15      524.55      441.63     26.50 o 
   8   1  15        1.13       12.21     15.42 o 
   9   1  15      112.46       97.80     23.46 o 
  10   1  15      155.59      139.06     28.46 o 
  11   1  15       21.06       -4.28     19.60 o 
 -10   2  15       13.90       23.95     12.13 o 
  -9   2  15      298.52      322.74     18.67 o 
  -8   2  15       19.21       10.12      6.27 o 
  -7   2  15       16.00       11.81      6.47 o 
  -6   2  15       84.39       95.09      7.57 o 
  -5   2  15      111.13      127.55      8.14 o 
  -4   2  15      575.30      547.59     11.61 o 
  -3   2  15      565.92      530.29      9.84 o 
  -2   2  15     1711.34     1626.53     17.66 o 
  -1   2  15       14.25       13.09      2.11 o 
   0   2  15      156.49      148.10      6.67 o 
   1   2  15      964.29      898.98     11.75 o 
   2   2  15       83.04       62.69      4.55 o 
   3   2  15      126.13      106.62      9.29 o 
   4   2  15       19.08       21.13      4.20 o 
   5   2  15      514.21      505.86     13.17 o 
   6   2  15       30.79       23.77     11.25 o 
   7   2  15      123.85       94.84     15.22 o 
   8   2  15       51.01       58.02     29.98 o 
   9   2  15        1.92       -1.50     15.56 o 
  10   2  15        3.62       20.33     18.98 o 
  11   2  15      110.23       88.33     26.92 o 
  -9   3  15       43.49       26.54     22.42 o 
  -8   3  15       82.79       81.24     14.77 o 
  -7   3  15       36.97       54.96     14.22 o 
  -6   3  15      100.53      103.11      9.72 o 
  -5   3  15      219.27      221.96      9.54 o 
  -4   3  15      863.48      891.07     15.07 o 
  -3   3  15     2701.55     2655.35     27.64 o 
  -2   3  15      848.11      814.55     12.47 o 
  -1   3  15       31.12       24.43      2.79 o 
   0   3  15     1738.81     1700.14     19.57 o 
   1   3  15      116.13      123.67      5.45 o 
   2   3  15      405.98      390.14      9.00 o 
   3   3  15      574.39      534.36     12.22 o 
   4   3  15      958.26      896.99     18.19 o 
   5   3  15     2319.65     2253.81     32.73 o 
   6   3  15       15.77       26.82      9.02 o 
   7   3  15       32.27       48.95     13.38 o 
   8   3  15        1.19       11.07     12.19 o 
   9   3  15        1.54        7.83     11.73 o 
  10   3  15        6.89       -1.49     16.67 o 
  11   3  15        0.02      -27.27     16.26 o 
  -9   4  15       87.56      114.14     18.26 o 
  -8   4  15      113.66      126.31     19.06 o 
  -7   4  15      222.80      228.28     16.34 o 
  -6   4  15        0.09        1.74      9.17 o 
  -5   4  15        0.73        2.36      6.50 o 
  -4   4  15      147.73      154.67      9.17 o 
  -3   4  15     1495.62     1428.88     20.66 o 
  -2   4  15      171.48      170.55      6.91 o 
  -1   4  15      102.56       86.84      5.35 o 
   0   4  15        4.83        7.54      2.72 o 
   1   4  15       13.44       20.15      2.82 o 
   2   4  15       63.01       58.12      4.60 o 
   3   4  15       39.41       37.79      5.04 o 
   4   4  15        0.05        0.34      3.76 o 
   5   4  15       91.46       94.35      7.92 o 
   6   4  15       44.92       64.48     10.39 o 
   7   4  15       16.11       16.22     11.66 o 
   8   4  15       15.04       13.26     17.11 o 
   9   4  15        0.02       -7.32     11.47 o 
  10   4  15        7.55       31.78     38.58 o 
  11   4  15      137.09      129.85     28.41 o 
  -8   5  15      166.08      168.46     20.72 o 
  -7   5  15        1.08       -1.19      7.03 o 
  -6   5  15      194.84      201.99     15.10 o 
  -5   5  15       69.29       59.61     10.44 o 
  -4   5  15      722.98      689.74     16.91 o 
  -3   5  15      272.16      267.29     11.13 o 
  -2   5  15       11.22        6.91      3.17 o 
  -1   5  15      143.55      149.62      6.35 o 
   0   5  15      191.08      196.92      8.22 o 
   1   5  15       18.22       15.34      3.16 o 
   2   5  15       34.19       46.14      4.51 o 
   3   5  15       27.37       21.08      6.31 o 
   4   5  15     2178.37     2072.07     31.71 o 
   5   5  15       17.38       10.91      5.45 o 
   6   5  15       64.88       75.57     11.16 o 
   7   5  15      113.66      146.26     18.03 o 
   8   5  15       55.63       71.77     17.80 o 
   9   5  15       11.50        4.72     12.23 o 
  10   5  15       34.12       37.42     14.44 o 
  11   5  15       42.40       64.32     23.47 o 
  -8   6  15      275.01      295.78     23.40 o 
  -7   6  15       17.66       23.56     10.74 o 
  -6   6  15       27.38       25.38      8.98 o 
  -5   6  15       10.28        3.47      6.99 o 
  -4   6  15      260.77      216.47     14.41 o 
  -3   6  15      154.28      152.71      9.23 o 
  -2   6  15       73.63       63.18      6.37 o 
  -1   6  15      368.33      340.55     10.94 o 
   0   6  15      341.20      267.98     10.01 o 
   1   6  15     2100.58     2007.40     28.26 o 
   2   6  15      232.46      250.42      9.24 o 
   3   6  15        0.52        0.96      2.08 o 
   4   6  15      395.20      356.75     11.98 o 
   5   6  15      370.32      342.96     16.89 o 
   6   6  15      344.78      289.78     12.97 o 
   7   6  15      197.17      165.94     13.65 o 
   8   6  15      241.82      302.50     24.18 o 
   9   6  15       86.24      120.68     18.17 o 
  10   6  15        0.66       11.20     19.61 o 
  11   6  15      216.03      286.64     56.13 o 
  -7   7  15      101.35       99.94     33.22 o 
  -6   7  15        6.29       16.97      8.46 o 
  -5   7  15       74.76       66.29     12.86 o 
  -4   7  15       41.14       38.23      9.03 o 
  -3   7  15      142.77      174.92     15.18 o 
  -2   7  15       92.62       89.74     10.05 o 
  -1   7  15        1.10        4.40      5.13 o 
   0   7  15       17.48       10.69      4.86 o 
   1   7  15      584.27      538.10     18.60 o 
   2   7  15      206.59      216.89     10.83 o 
   3   7  15        5.14        8.55      5.62 o 
   4   7  15       40.39       53.63      6.08 o 
   5   7  15       66.99       67.39     12.10 o 
   6   7  15       89.16       85.52      8.88 o 
   7   7  15       54.63       53.51      7.55 o 
   8   7  15       62.53       74.44     15.36 o 
   9   7  15       92.68      104.57     31.16 o 
  10   7  15       35.77       75.25     27.79 o 
  -6   8  15      395.49      356.62     24.41 o 
  -5   8  15        8.64       18.30     10.08 o 
  -4   8  15        7.24       28.57      8.32 o 
  -3   8  15      140.33      112.03     11.94 o 
  -2   8  15      155.00      161.90     12.14 o 
  -1   8  15      145.45      157.72     16.12 o 
   0   8  15        6.55        4.54      9.40 o 
   1   8  15        1.25       14.42      8.35 o 
   2   8  15      215.28      229.34     11.51 o 
   3   8  15        7.20       14.87      6.05 o 
   4   8  15        0.28       24.23     14.23 o 
   5   8  15        0.29        6.63     13.55 o 
   6   8  15       52.38       60.09     14.81 o 
   7   8  15        3.74       14.36     11.25 o 
   8   8  15       29.76       38.25     26.24 o 
   9   8  15       80.25       51.49     26.93 o 
  10   8  15      495.41      533.69     52.37 o 
  -5   9  15      245.22      217.20     21.61 o 
  -4   9  15       20.36       25.15     11.59 o 
  -3   9  15        6.18       26.74     15.86 o 
  -2   9  15      270.42      318.26     27.08 o 
  -1   9  15       19.61       30.50     17.44 o 
   0   9  15      144.85      131.19     20.47 o 
   1   9  15      271.27      254.22     34.78 o 
   2   9  15      489.01      469.06     29.73 o 
   3   9  15       18.25       37.77     16.26 o 
   4   9  15      150.22      178.61     22.50 o 
   5   9  15      122.76      121.83     18.71 o 
   6   9  15        2.22        8.72     12.25 o 
   7   9  15        0.84        8.30     10.58 o 
   8   9  15       15.61       46.36     11.93 o 
   9   9  15        3.85       25.93     24.46 o 
  10   9  15       42.04       96.89     30.18 o 
  -4  10  15       85.28      113.91     28.00 o 
  -3  10  15      218.75      258.47     34.85 o 
  -2  10  15       10.96       10.93     18.69 o 
  -1  10  15       14.93       45.55     20.80 o 
   0  10  15       61.65       55.45     17.18 o 
   1  10  15      225.02      247.98     25.32 o 
   2  10  15      169.26      163.88     22.08 o 
   3  10  15      613.70      580.27     32.85 o 
   4  10  15        3.75        4.43     14.23 o 
   5  10  15        1.07       12.59     21.64 o 
   6  10  15       88.28       94.34     17.48 o 
   7  10  15       96.08      114.56     18.21 o 
   8  10  15       28.49       61.30     13.44 o 
   9  10  15      589.12      713.48     60.55 o 
  -2  11  15       53.27       64.95     24.52 o 
  -1  11  15       47.07       63.28     23.82 o 
   0  11  15      363.41      391.36     37.33 o 
   1  11  15      129.15      152.57     22.21 o 
   2  11  15       61.29       72.14     17.85 o 
   3  11  15      128.14      156.71     21.66 o 
   4  11  15        0.33       16.85     13.07 o 
   5  11  15        0.00       25.30     13.59 o 
   6  11  15       27.42       53.82     15.39 o 
   7  11  15        0.21       32.57     12.42 o 
   8  11  15       81.33      124.76     16.60 o 
   0  12  15       84.02      123.09     26.91 o 
   1  12  15        9.39        1.86     17.20 o 
   2  12  15        6.23       40.59     15.38 o 
   3  12  15       77.08       96.43     18.76 o 
   4  12  15      211.63      311.98     27.02 o 
   5  12  15      304.70      382.15     28.68 o 
   6  12  15       17.13       49.73     14.45 o 
  -5 -11  16        0.85        9.99     14.21 o 
  -4 -11  16       10.25        5.69      8.90 o 
  -3 -11  16      114.54      128.91     19.94 o 
  -2 -11  16      430.77      428.20     33.50 o 
  -1 -11  16       16.93       18.74      8.87 o 
   0 -11  16        0.39       -2.58      6.76 o 
  -7 -10  16       42.20       44.75      9.99 o 
  -6 -10  16     1037.69     1002.89     50.07 o 
  -5 -10  16        2.47       11.78      6.74 o 
  -4 -10  16        4.44        1.18      6.16 o 
  -3 -10  16       25.60       23.09      7.37 o 
  -2 -10  16      967.81      930.54     34.11 o 
  -1 -10  16      565.82      608.96     34.35 o 
   0 -10  16        5.51       -3.16      6.44 o 
   1 -10  16        0.17       -0.45      6.18 o 
   2 -10  16      223.90      278.86     18.94 o 
   3 -10  16       21.43       18.23     10.15 o 
  -8  -9  16       57.70       64.56     10.83 o 
  -7  -9  16        5.32        9.65      7.29 o 
  -6  -9  16       41.37       43.53      9.01 o 
  -5  -9  16      321.71      324.36     16.90 o 
  -4  -9  16       49.11       55.34      9.23 o 
  -3  -9  16       47.20       46.07      8.22 o 
  -2  -9  16      113.42      121.11     21.01 o 
  -1  -9  16       37.22       41.77      7.88 o 
   0  -9  16       30.16       44.43     12.04 o 
   1  -9  16      103.29      131.88     13.91 o 
   2  -9  16      117.17      132.76     14.63 o 
   3  -9  16       49.66       58.63     14.37 o 
   4  -9  16        0.27       -1.98      2.93 o 
  -9  -8  16       38.15       32.62      8.65 o 
  -8  -8  16        6.53       10.36      7.24 o 
  -7  -8  16      201.82      201.28     17.89 o 
  -6  -8  16       18.61       10.81      6.53 o 
  -5  -8  16       84.74       53.19     12.50 o 
  -4  -8  16       12.90        9.71      5.95 o 
  -3  -8  16        0.69       -4.96      4.87 o 
  -2  -8  16       37.01       39.08     12.53 o 
  -1  -8  16        0.17       -1.23      4.34 o 
   0  -8  16        5.05        3.46      4.55 o 
   1  -8  16        2.46       -0.35      5.29 o 
   2  -8  16       44.19       69.73     10.69 o 
   3  -8  16       22.49       23.98      9.87 o 
   4  -8  16      140.54      147.70      8.45 o 
   5  -8  16        0.00        1.97      4.11 o 
  -9  -7  16        3.61        8.14      6.65 o 
  -8  -7  16        4.67       -5.04      6.83 o 
  -7  -7  16      433.32      400.84     26.82 o 
  -6  -7  16      102.01      101.72     10.26 o 
  -5  -7  16       31.36       27.88      6.59 o 
  -4  -7  16        7.40        3.87      5.22 o 
  -3  -7  16      235.22      228.37     11.70 o 
  -2  -7  16       26.50       43.75      6.67 o 
  -1  -7  16       31.03       32.68      5.84 o 
   0  -7  16        4.15        7.61      4.73 o 
   1  -7  16       34.99       34.61      5.14 o 
   2  -7  16       26.91       30.29      6.85 o 
   3  -7  16      331.83      401.97     21.23 o 
   4  -7  16        0.64        4.63      3.14 o 
   5  -7  16       30.68       37.55      5.36 o 
   6  -7  16       24.49        4.68      6.66 o 
 -10  -6  16       45.99       61.09     11.39 o 
  -9  -6  16        9.67        7.24      6.49 o 
  -8  -6  16       71.59       93.16      9.33 o 
  -7  -6  16       54.71       66.34      7.91 o 
  -6  -6  16      258.18      242.30     12.79 o 
  -5  -6  16      385.77      326.56     13.62 o 
  -4  -6  16        1.18        3.86      4.75 o 
  -3  -6  16        7.72       11.87      4.12 o 
  -2  -6  16      794.04      631.79     13.09 o 
  -1  -6  16      506.97      478.03     11.60 o 
   0  -6  16       44.32       75.78      5.88 o 
   1  -6  16      153.21      155.96      7.51 o 
   2  -6  16       22.33       29.09      5.78 o 
   3  -6  16        0.01        2.95      5.60 o 
   4  -6  16      262.38      273.05     11.74 o 
   5  -6  16        7.06        3.12      7.04 o 
   6  -6  16       64.76       26.60     10.05 o 
   7  -6  16       74.21       62.71      7.02 o 
 -10  -5  16       12.01       18.37      8.27 o 
  -9  -5  16        4.10        5.18      7.37 o 
  -8  -5  16      293.58      314.38     13.22 o 
  -7  -5  16      509.58      478.96     14.00 o 
  -6  -5  16        3.57       10.09      3.39 o 
  -5  -5  16       34.59       27.81      5.92 o 
  -4  -5  16       55.73       49.85      6.01 o 
  -3  -5  16      922.81      867.36     17.25 o 
  -2  -5  16      161.65      128.03      7.84 o 
  -1  -5  16      121.11      114.92      6.78 o 
   0  -5  16     1505.77     1550.59     21.37 o 
   1  -5  16       32.60       36.67      4.39 o 
   2  -5  16      826.42      845.10     17.67 o 
   3  -5  16      286.30      282.06     10.73 o 
   4  -5  16      144.90      122.75      6.11 o 
   5  -5  16        0.24       -1.15      3.36 o 
   6  -5  16       41.02       53.27      5.82 o 
   7  -5  16       12.58       16.08      4.31 o 
   8  -5  16      119.13      141.56     28.56 o 
 -10  -4  16      173.73      193.11     19.21 o 
  -9  -4  16        4.53        4.98      5.76 o 
  -8  -4  16      125.18      110.08      9.04 o 
  -7  -4  16      238.56      223.90     10.69 o 
  -6  -4  16        5.84       10.70      4.95 o 
  -5  -4  16       35.05       22.12      5.07 o 
  -4  -4  16      177.19      149.08      8.11 o 
  -3  -4  16      107.49      100.99      6.71 o 
  -2  -4  16      115.02      109.62      6.64 o 
  -1  -4  16      786.51      753.45     11.69 o 
   0  -4  16     1708.60     1638.32     20.67 o 
   1  -4  16       12.87       14.47      3.15 o 
   2  -4  16       25.35       20.87      3.89 o 
   3  -4  16     1191.50     1177.99     18.31 o 
   4  -4  16      390.21      351.48      9.58 o 
   5  -4  16      267.75      237.65      8.92 o 
   6  -4  16        3.66        2.44      2.98 o 
   7  -4  16       10.83       19.81     13.42 o 
   8  -4  16      111.12       88.59     25.27 o 
   9  -4  16       21.94        9.29     21.07 o 
 -10  -3  16      149.88      117.58     14.67 o 
  -9  -3  16        0.00        4.92      5.76 o 
  -8  -3  16      186.65      164.48     10.36 o 
  -7  -3  16      708.60      610.25     20.86 o 
  -6  -3  16      205.52      198.65      9.86 o 
  -5  -3  16       53.75       48.37      5.73 o 
  -4  -3  16     2917.49     2750.77     32.32 o 
  -3  -3  16      161.86      162.91      4.43 o 
  -2  -3  16        8.37       18.30      3.95 o 
  -1  -3  16       88.78       88.97      3.86 o 
   0  -3  16      101.37      130.08      5.04 o 
   1  -3  16       20.76       25.03      3.37 o 
   2  -3  16      126.16      126.06      5.96 o 
   3  -3  16        0.76       -0.76      3.14 o 
   4  -3  16       20.47       15.18      6.95 o 
   5  -3  16        8.20        5.16      5.93 o 
   6  -3  16       63.09       86.06     10.97 o 
   7  -3  16        1.59      -17.12     12.25 o 
   8  -3  16        2.04      -10.68     15.66 o 
   9  -3  16      161.06      155.57     31.04 o 
 -10  -2  16       11.23       17.41      9.56 o 
  -9  -2  16        8.34       11.36      5.64 o 
  -8  -2  16       29.48       24.83      6.00 o 
  -7  -2  16        4.42       -0.67      4.64 o 
  -6  -2  16      162.33      148.28      8.84 o 
  -5  -2  16      148.30      105.99     10.16 o 
  -4  -2  16      888.05      863.21     15.81 o 
  -3  -2  16      117.43       93.57      3.90 o 
  -2  -2  16        7.50       11.63      1.67 o 
  -1  -2  16       35.69       40.43      3.00 o 
   0  -2  16      126.40      122.51      3.97 o 
   1  -2  16      140.51      149.07      4.85 o 
   2  -2  16       27.04       31.44      3.54 o 
   3  -2  16        1.36        4.18      2.98 o 
   4  -2  16      478.30      484.14     11.74 o 
   5  -2  16      242.12      248.73     12.22 o 
   6  -2  16       52.17       67.91     19.30 o 
   7  -2  16       70.89       58.35     20.33 o 
   8  -2  16       42.14       42.04     20.02 o 
   9  -2  16       37.43       10.50     19.83 o 
  10  -2  16      264.96      263.14     38.14 o 
 -10  -1  16       18.25       18.33      9.28 o 
  -9  -1  16        5.19       10.28      6.74 o 
  -8  -1  16      117.69      119.11     10.40 o 
  -7  -1  16        0.63        1.84      4.53 o 
  -6  -1  16      149.38      134.15      8.46 o 
  -5  -1  16      292.55      275.46     10.14 o 
  -4  -1  16      440.15      460.96     11.72 o 
  -3  -1  16      393.38      374.33      8.32 o 
  -2  -1  16       24.61       24.34      3.08 o 
  -1  -1  16      140.16      136.02      3.58 o 
   0  -1  16      257.19      293.79      7.58 o 
   1  -1  16       59.05       57.96      3.51 o 
   2  -1  16      160.06      150.36      4.68 o 
   3  -1  16       23.74       19.51      3.99 o 
   4  -1  16      634.60      631.90     12.75 o 
   5  -1  16      163.33      154.96     16.29 o 
   6  -1  16      250.59      231.91     19.71 o 
   7  -1  16       33.30       52.03     18.86 o 
   8  -1  16        8.86       14.61     16.18 o 
   9  -1  16      310.05      384.38     37.67 o 
  10  -1  16      106.59      160.92     30.75 o 
 -10   0  16      163.47      200.22     20.97 o 
  -9   0  16       33.31       40.57      8.61 o 
  -8   0  16       59.81       62.38      7.01 o 
  -7   0  16      107.67       92.22      9.35 o 
  -6   0  16       19.65       20.78      5.44 o 
  -5   0  16        5.02        5.87      5.54 o 
  -4   0  16        0.04        3.55      2.94 o 
  -3   0  16        7.65        5.28      2.64 o 
  -2   0  16      196.91      191.80      6.10 o 
  -1   0  16     1005.62     1026.72     13.34 o 
   0   0  16        0.37        4.51      1.65 o 
   1   0  16      558.55      565.10      7.83 o 
   2   0  16       30.90       32.52      1.87 o 
   3   0  16      483.60      451.80     17.14 o 
   4   0  16      260.32      271.23     11.90 o 
   5   0  16       29.60       33.94     11.69 o 
   6   0  16     1124.36     1139.95     53.54 o 
   7   0  16        5.79       10.38     11.43 o 
   8   0  16       11.70        7.36     15.84 o 
   9   0  16       61.82       95.91     23.51 o 
  10   0  16      921.55     1013.47     58.99 o 
  11   0  16       14.23       -0.20     18.67 o 
 -10   1  16        4.58        3.59      8.00 o 
  -9   1  16       22.91       26.37     13.55 o 
  -8   1  16        2.47        3.20      5.80 o 
  -7   1  16        6.72       -0.57      4.55 o 
  -6   1  16      186.60      205.71      9.90 o 
  -5   1  16     1073.70     1104.31     19.60 o 
  -4   1  16     2905.19     2799.48     30.22 o 
  -3   1  16     1667.93     1577.58     19.82 o 
  -2   1  16      840.99      792.08     12.38 o 
  -1   1  16        0.02        0.84      2.29 o 
   0   1  16      676.07      705.95      9.73 o 
   1   1  16       19.71       23.93      2.80 o 
   2   1  16      648.02      683.78     10.40 o 
   3   1  16       56.67       43.93      4.42 o 
   4   1  16       76.73       74.22      5.20 o 
   5   1  16      198.02      200.35     14.04 o 
   6   1  16      365.00      335.68     23.89 o 
   7   1  16     1321.08     1216.55     40.81 o 
   8   1  16        0.21       17.31     15.93 o 
   9   1  16       33.56       30.29     18.90 o 
  10   1  16       19.67       -6.96     17.26 o 
  11   1  16      162.01      169.61     33.44 o 
  -9   2  16      613.10      616.44     32.48 o 
  -8   2  16      578.25      575.08     30.84 o 
  -7   2  16        7.22        8.56      7.16 o 
  -6   2  16       39.41       38.95      5.81 o 
  -5   2  16       16.07       15.04      4.82 o 
  -4   2  16      199.53      186.15      7.44 o 
  -3   2  16      260.61      258.37      8.03 o 
  -2   2  16      258.32      250.19      7.21 o 
  -1   2  16      218.71      233.34      6.45 o 
   0   2  16       33.58       33.17      2.51 o 
   1   2  16      304.67      328.21      8.15 o 
   2   2  16        3.90        4.89      3.17 o 
   3   2  16       70.27       65.17      5.62 o 
   4   2  16       17.71        8.98      6.26 o 
   5   2  16     1284.55     1343.81     36.43 o 
   6   2  16      283.98      251.38     31.15 o 
   7   2  16      477.35      480.83     27.15 o 
   8   2  16      701.28      637.28     32.26 o 
   9   2  16        0.01        3.69     14.57 o 
  10   2  16       13.85       11.21     17.88 o 
  11   2  16       14.47       -0.24     19.52 o 
  -9   3  16      360.45      424.66     28.10 o 
  -8   3  16       15.44       20.77     10.75 o 
  -7   3  16        0.25       -1.41      8.43 o 
  -6   3  16       20.81       22.51      7.74 o 
  -5   3  16      115.33      112.14      7.97 o 
  -4   3  16      246.42      227.70      9.25 o 
  -3   3  16     1968.49     1963.55     24.95 o 
  -2   3  16      734.47      728.08     13.15 o 
  -1   3  16      431.08      390.44      8.04 o 
   0   3  16       23.16       32.18      3.81 o 
   1   3  16      188.55      190.79      7.90 o 
   2   3  16       22.12       28.77      4.31 o 
   3   3  16       12.49        8.06      2.93 o 
   4   3  16      622.74      631.65     15.55 o 
   5   3  16     1882.95     1699.22     34.93 o 
   6   3  16      213.40      190.22     19.44 o 
   7   3  16       21.27        9.55     11.78 o
[truncated: 175,602 more chars]
